# Supplementary material for: Design and Engineering of Light‐Induced Base Editors Facilitating Genome Editing with Enhanced Fidelity
Source: Adv Sci (Weinh). 2023 Dec 1;11(5):2305311. doi: 10.1002/advs.202305311 (PMC10837352; doi:10.1002/advs.202305311)
Supplement: Supplementary file 2 — Supplemental Data 1 [file ADVS-11-2305311-s004.xlsx]

## Sheet: Rifampicin resistance assay
Rifampicin resistance assay
Rifampicin-resistant colonies
TadA-8e-split site	TadA-8e (WT)	E27	N37	I49	D53	R74	E85	I99	S109	A114	N119	P124	G135
The amount of colonies Rep. 1	33	44	96	70	71	52	70	68	56	65	65	58	45
The amount of colonies Rep. 2	39	67	75	71	77	59	77	72	52	57	67	76	61
The amount of colonies Rep. 3	50	50	81	68	73	61	75	59	52	54	62	49	67
The amount of colonies Rep. 4	26	11	69	53	70	69	77	59	48	43	59	67	69
Mutation frequency per 104 cells Rep. 1	112.121	75	19.7917	11.4286	25.3521	50	20	23.5294	19.6429	15.3846	38.4615	86.2069	44.4444
Mutation frequency per 104 cells Rep. 2	74.359	44.7761	9.33333	8.4507	31.1688	45.7627	24.6753	37.5	21.1538	14.0351	40.2985	57.8947	18.0328
Mutation frequency per 104 cells Rep. 3	70	56	22.2222	16.1765	23.2877	40.9836	24	22.0339	5.76923	12.963	33.871	77.551	14.9254
Mutation frequency per 104 cells Rep. 4	115.385	290.909	23.1884	24.5283	24.2857	21.7391	40.2597	22.0339	18.75	25.5814	47.4576	68.6567	15.942
Total colonies
TadA-8e-split site	TadA-8e (WT)	E27	N37	I49	D53	R74	E85	I99	S109	A114	N119	P124	G135
The amount of colonies Rep. 1	33	44	96	70	71	52	70	68	56	65	65	58	45
The amount of colonies Rep. 2	39	67	75	71	77	59	77	72	52	57	67	76	61
The amount of colonies Rep. 3	50	50	81	68	73	61	75	59	52	54	62	49	67
The amount of colonies Rep. 4	26	11	69	53	70	69	77	59	48	43	59	67	69

## Sheet: Spontaneously reconstitution
Spontaneously reconstitution
Time course of spontaneous dimerization of split TadA-8e
The site of separate fragments with split sfGFP	2 h
	Rep. 1	Rep. 2	Rep. 3	Rep. 4	Rep. 5	sfGFP fluorescence intensity (sfGFP F. I.)
Negative control	237	213	211	205
E27	594	513	561	557
R74	678	670	612	592
P124	562	531	512	528
G135	467	429	430	459
sfGFP	12839	13123	11535	14355
Time course of spontaneous dimerization of split-TadA-8e
The site of separate fragments with split sfGFP	4 h
	Rep. 1	Rep. 2	Rep. 3	Rep. 4	Rep. 5	sfGFP fluorescence intensity (sfGFP F. I.)
Negative control	215	266	220	216	244
E27	633	613	646	626	658
R74	899	925	898	921	1094
P124	701	777	693	695	753
G135	556	553	562	540	580
sfGFP	40922	38456	38344	37677	38868
Time course of spontaneous dimerization of split-TadA8e
The site of separate fragments with split sfGFP	6 h
	Rep. 1	Rep. 2	Rep. 3	Rep. 4	Rep. 5	sfGFP fluorescence intensity (sfGFP F. I.)
Negative control	171	182	168	166	159
E27	606	409	436	461	442
R74	455	471	448	500	445
P124	433	400	397	420	467
G135	556	538	549	544	552
sfGFP	47657	41662	44658	1127	50701
Time course of spontaneous dimerization of split-TadA8e
The site of separate fragments with split sfGFP	8 h
	Rep. 1	Rep. 2	Rep. 3	Rep. 4	Rep. 5	sfGFP fluorescence intensity (sfGFP F. I.)
Negative control	284	288	276	326	319
E27	427	427	430	435	439
R74	413	400	401	393	419
P124	562	517	515	516	499
G135	433	410	428	434	434
sfGFP	36149	35012	32741	30803	28671
Time course of spontaneous dimerization of split-TadA8e
The site of separate fragments with split sfGFP	10 h
	Rep. 1	Rep. 2	Rep. 3	Rep. 4	Rep. 5	sfGFP fluorescence intensity (sfGFP F. I.)
Negative control	226	271	224	245	251
E27	576	533	536	553	558
R74	850	672	679	686	677
P124	726	643	640	636	688
G135	710	675	671	681	717
sfGFP	44330	39215	41414	37224	37875

## Sheet: Optimization of BLABE system
Optimization of BLABE system
Optimization of the length of linker												Selection of the variants of photoswitches
	Light				Dark								Light			Dark
The length of linker	Rep. 1	Rep. 2	Rep. 3	Rep. 4	Rep. 1	Rep. 2	Rep. 3	Rep. 4	A to G editing efficiency of BLABE	Target-ABES4 -site-A5		The variants of photoswitches	Rep. 1	Rep. 2	Rep. 3	Rep. 1	Rep. 2	Rep. 3	A to G editing efficiency of BLABE	Target-ABES4 -site-A5
5 aa	N.D	N.D	N.D	N.D	N.D	N.D	N.D	N.D				pMagFast1-nMagHigh1 (Level 2)	0	0	2	0	0	0
10 aa	86	85	81	70	6	17	16	17				pMag-nMagHigh1 (Level 3)	86	85	81	18	18	13
15 aa	N.D	N.D	N.D	N.D	N.D	N.D	N.D	N.D				pMagHigh-nMagHigh1 (Level 4)	98	95	97	48	83	84
20 aa	61	65	65		55	52	56
TadA-8e	98	100	100										Light			Dark
												The variants of photoswitches	Rep. 1	Rep. 2	Rep. 3	Rep. 1	Rep. 2	Rep. 3	A to G editing efficiency of BLABE	Target-ABES5 -site-A4
	Light				Dark							pMagFast1-nMagHigh1 (Level 2)
The length of linker	Rep. 1	Rep. 2	Rep. 3	Rep. 4	Rep. 1	Rep. 2	Rep. 3	Rep. 4	A to G editing efficiency of BLABE	Target-ABES4 -site-A10		pMag-nMagHigh1 (Level 3)	7	8	12	0	0	0
5 aa	0	0	0	0	0	0	0	0				pMagHigh-nMagHigh1 (Level 4)	30	26	28	3	1	2
10 aa	0	0	0	0	0	0	0	0
15 aa	0	0	0	0	0	0	0	0					Light			Dark
20 aa	0	0	0	0	0	0	0	0				The variants of photoswitches	Rep. 1	Rep. 2	Rep. 3	Rep. 1	Rep. 2	Rep. 3	A to G editing efficiency of BLABE	Target-ABES5 -site-A9
TadA-8e	5	7	2									pMagFast1-nMagHigh1 (Level 2)
												pMag-nMagHigh1 (Level 3)	3	4	3	0	0	0
												pMagHigh-nMagHigh1 (Level 4)	17	22	21	0	0	0
													Light			Dark
												The variants of photoswitches	Rep. 1	Rep. 2	Rep. 3	Rep. 1	Rep. 2	Rep. 3	A to G editing efficiency of BLABE	Target-ABES5 -site-A11
												pMagFast1-nMagHigh1 (Level 2)
												pMag-nMagHigh1 (Level 3)	3	3	2	0	0	0
												pMagHigh-nMagHigh1 (Level 4)	17	18	18	0	0	0
													Light			Dark
												The variants of photoswitches	Rep. 1	Rep. 2	Rep. 3	Rep. 1	Rep. 2	Rep. 3	A to G editing efficiency of BLABE	Target-ABES6 -site-A4
												pMagFast1-nMagHigh1 (Level 2)
												pMag-nMagHigh1 (Level 3)	94	94	82	3	5	3
												pMagHigh-nMagHigh1 (Level 4)	100	100	100	97	95	95
													Light			Dark
												The variants of photoswitches	Rep. 1	Rep. 2	Rep. 3	Rep. 1	Rep. 2	Rep. 3	A to G editing efficiency of BLABE	Target-ABES6 -site-A5
												pMagFast1-nMagHigh1 (Level 2)
												pMag-nMagHigh1 (Level 3)	34	24	10	0	0	0
												pMagHigh-nMagHigh1 (Level 4)	26	28	19	2	3	4
													Light			Dark
												The variants of photoswitches	Rep. 1	Rep. 2	Rep. 3	Rep. 1	Rep. 2	Rep. 3	A to G editing efficiency of BLABE	Target-ABES6 -site-A8
												pMagFast1-nMagHigh1 (Level 2)
												pMag-nMagHigh1 (Level 3)	28	25	39	0	0	0
												pMagHigh-nMagHigh1 (Level 4)	47	48	48	3	5	12
													Light			Dark
												The variants of photoswitches	Rep. 1	Rep. 2	Rep. 3	Rep. 1	Rep. 2	Rep. 3	A to G editing efficiency of BLABE	Target-ABES15 -site-A5
												pMagFast1-nMagHigh1 (Level 2)
												pMag-nMagHigh1 (Level 3)	13	19	18	0	0	0
												pMagHigh-nMagHigh1 (Level 4)	17	9	3	0	0	0

## Sheet: Optimization of BLCBE system
Optimization of BLABE system
Optimization of the length of linker										Selection of the variants of photoswitches
	Light			Dark						pMag-nMagHigh (Level 3)	Light			Dark
The length of linker	Rep. 1	Rep. 2	Rep. 3	Rep. 1	Rep. 2	Rep. 3	C to T editing efficiency of BLCBE	Target-CBES3-site-C4		Potential split sites	Rep. 1	Rep. 2	Rep. 3	Rep. 1	Rep. 2	Rep. 3	C to T editing efficiency of BLCBE	Target-CBES3-site-C4
5 aa	7	14	8	2	0	1				N42	85	87	84	26	24	27
10 aa	57	60	67	17	12	14				D85	57	60	67	17	12	14
15 aa	26	32	30	18	18	17				T118	0	0	0	0	0	0
20 aa	0	0	0	0	0	0				G147	0	0	0	0	0	0
	Light			Dark						pMag-nMagHigh (Level 3)	Light			Dark
The length of linker	Rep. 1	Rep. 2	Rep. 3	Rep. 1	Rep. 2	Rep. 3	C to T editing efficiency of BLCBE	Target-CBES3-site-C7		Potential split sites	Rep. 1	Rep. 2	Rep. 3	Rep. 1	Rep. 2	Rep. 3	C to T editing efficiency of BLCBE	Target-CBES3-site-C7
5 aa	12	26	21	5	0	1				N42	94	95	90	46	48	57
10 aa	76	79	82	18	13	18				D85	76	79	82	18	13	18
15 aa	32	38	37	24	30	25				T118	0	0	0	0	0	0
20 aa	0	0	0	0	0	0				G147	0	0	0	0	0	0
	Light			Dark						pMag-nMagHigh (Level 3)	Light			Dark
The length of linker	Rep. 1	Rep. 2	Rep. 3	Rep. 1	Rep. 2	Rep. 3	C to T editing efficiency of BLCBE	Target-CBES3-site-C14		Potential split sites	Rep. 1	Rep. 2	Rep. 3	Rep. 1	Rep. 2	Rep. 3	C to T editing efficiency of BLCBE	Target-CBES3-site-C14
5 aa	1	7	4	0	0	0				N42	62	59	52	27	12	8
10 aa	37	31	36	7	0	0				D85	37	31	36	7	0	0
15 aa	23	19	18	8	3	11				T118	0	0	0	0	0	0
20 aa	0	0	0	0	0	0				G147	0	0	0	0	0	0
										pMag-nMagHigh (Level 4)	Light			Dark
										Potential split sites	Rep. 1	Rep. 2	Rep. 3	Rep. 1	Rep. 2	Rep. 3	C to T editing efficiency of BLCBE	Target-CBES3-site-C4
										N42	94	93	94	96	95	93
										D85	78	72	86	51	52	58
										T118	45	29	30	41	43	39
										G147	38	25	24	51	50	53
										pMag-nMagHigh (Level 4)	Light			Dark
										Potential split sites	Rep. 1	Rep. 2	Rep. 3	Rep. 1	Rep. 2	Rep. 3	C to T editing efficiency of BLCBE	Target-CBES3-site-C7
										N42	100	100	100	100	100	99
										D85	93	96	99	65	73	83
										T118	43	25	27	35	41	39
										G147	41	25	26	47	52	50
										pMag-nMagHigh (Level 4)	Light			Dark
										Potential split sites	Rep. 1	Rep. 2	Rep. 3	Rep. 1	Rep. 2	Rep. 3	C to T editing efficiency of BLCBE	Target-CBES3-site-C14
										N42	81	83	86	85	86	85
										D85	22	28	43	8	15	26
										T118	37	24	27	26	40	38
										G147	31	22	23	36	43	30
