# Supplementary material for: Design and Engineering of Light‐Induced Base Editors Facilitating Genome Editing with Enhanced Fidelity
Source: Adv Sci (Weinh). 2023 Dec 1;11(5):2305311. doi: 10.1002/advs.202305311 (PMC10837352; doi:10.1002/advs.202305311)
Supplement: Supplementary file 3 — Supplemental Data 2 [file ADVS-11-2305311-s005.xlsx]

## Sheet: Editing sites in E.coli DH10B
Target sites of base editing in E.coli DH10B
Target base editing of ABE and BLABE at genomic sites										Target base editing of CBE and BLCBE at genomic sites
	Light			Dark							Light			Dark
On target base editing of BLABE	Rep. 1	Rep. 2	Rep. 3	Rep. 1	Rep. 2	Rep. 3	A to G base editing efficiency			On target base editing of BLCBE	Rep. 1	Rep. 2	Rep. 3	Rep. 1	Rep. 2	Rep. 3	C to T base editing efficiency
ABES1-A6	12	10	10	0	0	0				CBES1-C3	7	6	30	1	4	10
ABES1-A7	2	2	2	0	0	0				CBES1-C4	27	21	56	15	21	27
ABES1-A9	49	44	47	0	0	0				CBES1-C5	49	38	70	13	19	24
On target base editing of ABE	Rep. 1	Rep. 2	Rep. 3	Rep. 1	Rep. 2	Rep. 3				CBES1-C10	16	13	23	0	1	1
ABES1-A6	78	98	98							CBES1-C13	0	3	4	0	0	0
ABES1-A7	73	95	95							On target base editing of A3A	Rep. 1	Rep. 2	Rep. 3	Rep. 1	Rep. 2	Rep. 3
ABES1-A9	88	100	100							CBES1-C3	5	16	20
										CBES1-C4	100	100	100
										CBES1-C5	100	100	99
Target base editing of ABE and BLABE at genomic sites										CBES1-C10	100	99	84
	Light			Dark						CBES1-C13	27	24	46
On target base editing of BLABE	Rep. 1	Rep. 2	Rep. 3	Rep. 1	Rep. 2	Rep. 3	A to G base editing efficiency
ABES2-A3	0	0	0	0	0	0
ABES2-A4	0	0	0	0	0	0				Target base editing of CBE and BLCBE at genomic sites
ABES2-A7	7	16	10	0	0	0					Light			Dark
ABES2-A9	27	36	24	0	0	0				On target base editing of BLCBE	Rep. 1	Rep. 2	Rep. 3	Rep. 1	Rep. 2	Rep. 3	C to T base editing efficiency
ABES2-A11	46	55	43	2	0	0				CBES2-C5	16	23	21	4	11	3
On target base editing of ABE	Rep. 1	Rep. 2	Rep. 3	Rep. 1	Rep. 2	Rep. 3				CBES2-C6	35	43	39	11	19	10
ABES2-A3	32	25	28							CBES2-C15	0	0	0	0	0	0
ABES2-A4	39	20	20							On target base editing of A3A	Rep. 1	Rep. 2	Rep. 3	Rep. 1	Rep. 2	Rep. 3
ABES2-A7	74	60	68							CBES2-C5	100	100	100
ABES2-A9	84	85	91							CBES2-C6	100	96	100
ABES2-A11	89	96	98							CBES2-C15	63	65	75
Target base editing of ABE and BLABE at genomic sites										Target base editing of CBE and BLCBE at genomic sites
	Light			Dark							Light			Dark
On target base editing of BLABE	Rep. 1	Rep. 2	Rep. 3	Rep. 1	Rep. 2	Rep. 3	A to G base editing efficiency			On target base editing of BLCBE	Rep. 1	Rep. 2	Rep. 3	Rep. 1	Rep. 2	Rep. 3	C to T base editing efficiency
ABES3-A5	12	13	27	2	0	1				CBES3-C4	57	60	67	17	12	14
ABES3-A6	0	0	0	0	0	0				CBES3-C7	76	79	82	18	13	18
ABES3-A9	0	0	0	0	0	0				CBES3-C12	0	0	0	0	0	0
ABES3-A12	0	0	0	0	0	0				CBES3-C14	37	31	36	7	0	0
ABES3-A13	0	0	0	0	0	0				CBES3-C20	0	0	0	0	0	0
On target base editing of ABE	Rep. 1	Rep. 2	Rep. 3	Rep. 1	Rep. 2	Rep. 3				On target base editing of A3A	Rep. 1	Rep. 2	Rep. 3	Rep. 1	Rep. 2	Rep. 3
ABES3-A3	95	100	100							CBES3-C4	100	100	100
ABES3-A4	72	64	65							CBES3-C7	100	100	100
ABES3-A7	4	0	0							CBES3-C12	0	0	0
ABES3-A9	11	0	0							CBES3-C14	100	100	100
ABES3-A11	4	2	0							CBES3-C20	0	0	0
Target base editing of ABE and BLABE at genomic sites										Target base editing of CBE and BLCBE at genomic sites
	Light			Dark							Light			Dark
On target base editing of BLABE	Rep. 1	Rep. 2	Rep. 3	Rep. 1	Rep. 2	Rep. 3	A to G base editing efficiency			On target base editing of BLCBE	Rep. 1	Rep. 2	Rep. 3	Rep. 1	Rep. 2	Rep. 3	C to T base editing efficiency
ABES4-A5	96	95	94	8	7	7				CBES4-C3	79	81	87	2	2	3
ABES4-A10	0	0	0	0	0	0				CBES4-C6	71	76	80	3	0	1
On target base editing of ABE	Rep. 1	Rep. 2	Rep. 3	Rep. 1	Rep. 2	Rep. 3				CBES4-C8	16	19	20	3	0	1
ABES4-A5	98	100	100							CBES4-C9	73	71	78	14	7	7
ABES4-A10	5	7	2							CBES4-C11	0	0	0	0	0	0
										CBES4-C12	0	0	0	0	0	0
										On target base editing of A3A	Rep. 1	Rep. 2	Rep. 3	Rep. 1	Rep. 2	Rep. 3
Target base editing of ABE and BLABE at genomic sites										CBES4-C3	100	100	100
	Light			Dark						CBES4-C6	100	100	80
On target base editing of BLABE	Rep. 1	Rep. 2	Rep. 3	Rep. 1	Rep. 2	Rep. 3	A to G base editing efficiency			CBES4-C8	82	89	73
ABES6-A4	72	92	82	0	0	0				CBES4-C9	100	100	94
ABES6-A5	16	24	14	0	0	0				CBES4-C11	0	12	4
ABES6-A8	5	25	5	0	0	0				CBES4-C12	6	3	22
On target base editing of ABE	Rep. 1	Rep. 2	Rep. 3	Rep. 1	Rep. 2	Rep. 3
ABES6-A4	91	94	100
ABES6-A5	17	27	24							Target base editing of CBE and BLCBE at genomic sites
ABES7-A8	83	86	100								Light			Dark
										On target base editing of BLCBE	Rep. 1	Rep. 2	Rep. 3	Rep. 1	Rep. 2	Rep. 3	C to T base editing efficiency
										CBES5-C6	56	53	55	0	0	0
Target base editing of ABE and BLABE at genomic sites										CBES5-C7	57	55	57	0	0	0
	Light			Dark						CBES5-C12	0	0	0	0	0	0
On target base editing of BLABE	Rep. 1	Rep. 2	Rep. 3	Rep. 1	Rep. 2	Rep. 3	A to G base editing efficiency			CBES5-C13	0	0	0	0	0	0
ABES8-A6	79	81	82	34	46	24				CBES5-C20	0	0	0	0	0	0
ABES8-A8	74	76	73	20	39	18				On target base editing of A3A	Rep. 1	Rep. 2	Rep. 3	Rep. 1	Rep. 2	Rep. 3
ABES8-A10	0	0	0	0	0	0				CBES5-C6	100	100	100
On target base editing of ABE	Rep. 1	Rep. 2	Rep. 3	Rep. 1	Rep. 2	Rep. 3				CBES5-C7	100	100	100
ABES8-A6	97	97	97							CBES5-C12	11	19	19
ABES8-A8	99	98	100							CBES5-C13	1	8	8
ABES8-A10	26	24	22							CBES5-C20	0	0	0
Target base editing of ABE and BLABE at genomic sites										Target base editing of CBE and BLCBE at genomic sites
	Light			Dark							Light			Dark
On target base editing of BLABE	Rep. 1	Rep. 2	Rep. 3	Rep. 1	Rep. 2	Rep. 3	A to G base editing efficiency			On target base editing of BLCBE	Rep. 1	Rep. 2	Rep. 3	Rep. 1	Rep. 2	Rep. 3	C to T base editing efficiency
ABES10-A4	3	4	3	0	4	0				CBES6-C4	89	98	99	17	16	10
ABES10-A5	11	8	8	0	0	0				CBES6-C6	77	86	86	18	18	16
On target base editing of ABE	Rep. 1	Rep. 2	Rep. 3	Rep. 1	Rep. 2	Rep. 3				CBES6-C7	87	99	99	27	26	13
ABES10-A4	97	95	85							On target base editing of A3A	Rep. 1	Rep. 2	Rep. 3	Rep. 1	Rep. 2	Rep. 3
ABES10-A5	99	98	86							CBES6-C4	100	100	100
										CBES6-C6	99	100	100
										CBES5-C7	100	100	100
Target base editing of ABE and BLABE at genomic sites
	Light			Dark
On target base editing of BLABE	Rep. 1	Rep. 2	Rep. 3	Rep. 1	Rep. 2	Rep. 3	A to G base editing efficiency			Target base editing of CBE and BLCBE at genomic sites
ABES11-A4	34	42	41	7	8	4					Light			Dark
ABES11-A9	0	0	0	0	0	0				On target base editing of BLCBE	Rep. 1	Rep. 2	Rep. 3	Rep. 1	Rep. 2	Rep. 3	C to T base editing efficiency
On target base editing of ABE	Rep. 1	Rep. 2	Rep. 3	Rep. 1	Rep. 2	Rep. 3				CBES7-C1	3	9	14	2	1	0
ABES11-A4	64	85	51							CBES7-C4	0	0	4	0	0	0
ABES11-A9	23	33	40							CBES7-C7	5	12	20	0	0	0
										CBES7-C10	0	0	0	0	0	0
										CBES7-C14	0	0	0	0	0	0
Target base editing of ABE and BLABE at genomic sites										On target base editing of A3A	Rep. 1	Rep. 2	Rep. 3	Rep. 1	Rep. 2	Rep. 3
	Light			Dark						CBES7-C1	100	100	99
On target base editing of BLABE	Rep. 1	Rep. 2	Rep. 3	Rep. 1	Rep. 2	Rep. 3	A to G base editing efficiency			CBES7-C4	100	100	100
ABES12-A5	46	42	45	9	7	9				CBES7-C7	100	100	100
ABES12-A11	2	0	0	0	0	0				CBES7-C10	45	49	48
On target base editing of ABE	Rep. 1	Rep. 2	Rep. 3	Rep. 1	Rep. 2	Rep. 3				CBES7-C14	0	11	19
ABES12-A5	92	80	100
ABES12-A11	56	54	73
										Target base editing of CBE and BLCBE at genomic sites
											Light			Dark
Target base editing of ABE and BLABE at genomic sites										On target base editing of BLCBE	Rep. 1	Rep. 2	Rep. 3	Rep. 1	Rep. 2	Rep. 3	C to T base editing efficiency
	Light			Dark						CBES8-C2	0	0	0	0	0	0
On target base editing of BLABE	Rep. 1	Rep. 2	Rep. 3	Rep. 1	Rep. 2	Rep. 3	A to G base editing efficiency			CBES8-C5	19	22	14	7	4	6
ABES13-A5	18	17	1	0	0	1				CBES8-C6	0	0	0	0	0	0
ABES13-A11	0	0	0	0	0	0				CBES8-C7	27	27	12	0	1	1
On target base editing of ABE	Rep. 1	Rep. 2	Rep. 3	Rep. 1	Rep. 2	Rep. 3				CBES8-C8	24	25	11	0	3	1
ABES13-A5	86	82	70							CBES8-C9	22	22	14	0	1	3
ABES13-A11	81	78	70							CBES8-C15	61	64	76	5	10	20
										CBES8-C16	36	36	46	0	6	4
										On target base editing of A3A	Rep. 1	Rep. 2	Rep. 3	Rep. 1	Rep. 2	Rep. 3
Target base editing of ABE and BLABE at genomic sites										CBES8-C2	12	14	16
	Light			Dark						CBES8-C5	87	73	65
On target base editing of BLABE	Rep. 1	Rep. 2	Rep. 3	Rep. 1	Rep. 2	Rep. 3	A to G base editing efficiency			CBES8-C6	0	0	0
ABES14-A3	0	0	0	0	0	0				CBES8-C7	71	69	64
ABES14-A6	0	0	0	0	0	0				CBES8-C8	83	75	66
ABES14-A8	34	33	32	0	0	0				CBES8-C9	83	68	55
On target base editing of ABE	Rep. 1	Rep. 2	Rep. 3	Rep. 1	Rep. 2	Rep. 3				CBES8-C15	85	54	58
ABES14-A3	8	8	10							CBES8-C16	43	30	28
ABES14-A6	11	23	16
ABES14-A8	8	20	14
										Target base editing of CBE and BLCBE at genomic sites
											Light			Dark
										On target base editing of BLCBE	Rep. 1	Rep. 2	Rep. 3	Rep. 1	Rep. 2	Rep. 3	C to T base editing efficiency
										CBES9-C4	0	0	0	12	12	11
										CBES9-C6	14	22	19	17	18	15
										CBES9-C7	12	27	27	16	16	14
										CBES9-C11	11	25	24	0	0	0
										CBES9-C17	14	22	22	0	0	0
										CBES9-C20	46	36	36	0	0	0
										On target base editing of A3A	Rep. 1	Rep. 2	Rep. 3	Rep. 1	Rep. 2	Rep. 3
										CBES9-C4	100	100	98
										CBES9-C6	100	100	100
										CBES9-C7	100	97	94
										CBES9-C11	76	74	64
										CBES9-C17	0	0	0
										CBES9-C20	0	0	0
										Target base editing of CBE and BLCBE at genomic sites
											Light			Dark
										On target base editing of BLCBE	Rep. 1	Rep. 2	Rep. 3	Rep. 1	Rep. 2	Rep. 3	C to T base editing efficiency
										CBES10-C4	13	11	11	3	7	5
										CBES10-C6	28	23	24	5	9	7
										CBES10-C11	0	0	0	0	0	0
										CBES10-C12	0	0	0	0	0	0
										On target base editing of A3A	Rep. 1	Rep. 2	Rep. 3	Rep. 1	Rep. 2	Rep. 3
										CBES10-C4	72	80	100
										CBES10-C6	83	89	100
										CBES10-C11	0	0	1
										CBES10-C12	1	1	1

## Sheet: Editing sites in HEK293T
Target sites of base editing in HEK293T
Target base editing of ABE and BLABE at genomic sites										Target base editing of CBE and BLCBE at genomic sites
	Light			Dark							Light			Dark
On target base editing of BLABE	Rep. 1	Rep. 2	Rep. 3	Rep. 1	Rep. 2	Rep. 3	A to G editing efficiency			On target base editing of BLCBE	Rep. 1	Rep. 2	Rep. 3	Rep. 1	Rep. 2	Rep. 3	C to T editing efficiency
site2-A5	49	52	44	15	16	14				EXM1-C5	21	22	25	3	4	5
site2-A8	0	0	0	0	0	0				EXM1-C6	19	25	28	5	6	7
site2-A12	0	0	0	0	0	0				EXM1-C10	0	0	0	0	0	0
On target base editing of TadA8e	Rep. 1	Rep. 2	Rep. 3	Rep. 1	Rep. 2	Rep. 3				On target base editing of A3A	Rep. 1	Rep. 2	Rep. 3	Rep. 1	Rep. 2	Rep. 3
site2-A5	56	66	66							EXM1-C5	45	35	37
site2-A8	22	28	23							EXM1-C6	41	35	34
site2-A12	6	12	6							EXM1-C10	4	2	0
Target base editing of ABE and BLABE at genomic sites										Target base editing of CBE and BLCBE at genomic sites
	Light			Dark							Light			Dark
On target base editing of BLABE	Rep. 1	Rep. 2	Rep. 3	Rep. 1	Rep. 2	Rep. 3	A to G editing efficiency			On target base editing of BLCBE	Rep. 1	Rep. 2	Rep. 3	Rep. 1	Rep. 2	Rep. 3	C to T editing efficiency
site3-A5	21	26	26	10	6	10				HEK3-C3	27	24	25	0	1	0
site3-A7	0	0	0	0	0	0				HEK3-C4	28	22	28	6	5	6
site3-A8	0	0	0	0	0	0				HEK3-C5	22	20	21	8	8	9
On target base editing of TadA8e	Rep. 1	Rep. 2	Rep. 3	Rep. 1	Rep. 2	Rep. 3				HEK3-C9	0	0	0	0	0	0
site3-A5	44	43	38							HEK3-C14	0	0	0	0	0	0
site3-A7	42	40	34							On target base editing of A3A	Rep. 1	Rep. 2	Rep. 3	Rep. 1	Rep. 2	Rep. 3
site3-A8	38	38	30							HEK3-C3	49	54	49
										HEK3-C4	35	44	35
										HEK3-C5	36	44	36
Target base editing of ABE and BLABE at genomic sites										HEK3-C9	8	9	8
	Light			Dark						HEK3-C14	11	15	11
On target base editing of BLABE	Rep. 1	Rep. 2	Rep. 3	Rep. 1	Rep. 2	Rep. 3	A to G editing efficiency
HEK2-A3	0	0	0	0	0	0
HEK2-A5	64	55	63	22	25	24				Target base editing of CBE and BLCBE at genomic sites
HEK2-A7	15	8	33	0	0	0					Light			Dark
HEK2-A8	0	0	0	0	0	0				On target base editing of BLCBE	Rep. 1	Rep. 2	Rep. 3	Rep. 1	Rep. 2	Rep. 3	C to T editing efficiency
On target base editing of TadA8e	Rep. 1	Rep. 2	Rep. 3	Rep. 1	Rep. 2	Rep. 3				HKE2-C4	34	35	40	3	6	0
HEK2-A3	26	15	31							HEK2-C6	43	46	46	3	8	0
HEK2-A5	83	72	80							HEK2-C11	0	2	3	3	7	0
HEK2-A7	84	70	75							On target base editing of A3A	Rep. 1	Rep. 2	Rep. 3	Rep. 1	Rep. 2	Rep. 3
HEK2-A8	7	3	20							HKE2-C4	46	48	12
										HEK2-C6	50	51	8
										HEK2-C11	50	52	14
