# Supplementary material for: Design and Engineering of Light‐Induced Base Editors Facilitating Genome Editing with Enhanced Fidelity
Source: Adv Sci (Weinh). 2023 Dec 1;11(5):2305311. doi: 10.1002/advs.202305311 (PMC10837352; doi:10.1002/advs.202305311)
Supplement: Supplementary file 4 — Supplemental Data 3 [file ADVS-11-2305311-s001.xlsx]

## Sheet: Time course of BLBEs
Time course of blue light induction
BLABE									BLABE						BLABE
n = 3, Light intensity = 500, Lux = 2.5 mW/cm2									n = 3, Light intensity = 1000, Lux = 5 mW/cm2						n = 3, Light intensity = 2000, Lux = 10 mW/cm2
	Light			Dark					Light						Light
Induction time (min)	Rep. 1	Rep. 2	Rep. 3	Rep. 1	Rep. 2	Rep. 3			Induction time (min)	Rep. 1	Rep. 2	Rep. 3			Induction time (min)	Rep. 1	Rep. 2	Rep. 3
0	6	0	6	3	5	3	A to G editing efficiency of BLABE		0	1	11	1	A to G editing efficiency of BLABE		0	0	10	8	A to G editing efficiency of BLABE
30	56	52	45	3	5	7			30	9	13	0			30	56	64	61
60	90	87	89	8	7	7			60	62	72	65			60	93	90	92
90	97	97	97	8	4	8			90	95	93	93			90	99	98	99
120	99	99	99	10	7	7			120	100	98	99			120	100	100	99
150	99	100	100	6	12	15			150	100	99	99			150	99	100	99
180	96	98	96	29	29	35			180	100	98	99			180	97	98	94
210	100	99	97	30	29	33			210	99	99	99			210	95	98	98
240	99	97	97	32	32	32			240	99	98	98			240	97	99	98
270	100	99	98	29	30	32			270	99	98	100			270	100	98	98
300	100	100	99	28	30	30			300	100	99	99			300	100	99	98
BLCBE									BLCBE						BLCBE
n = 3, Light intensity = 500, Lux = 2.5 mW/cm2									n = 3, Light intensity = 1000, Lux = 5 mW/cm2						n = 3, Light intensity = 2000, Lux = 10 mW/cm2
	Light			Dark					Light						Light
Induction time (min)	Rep. 1	Rep. 2	Rep. 3	Rep. 1	Rep. 2	Rep. 3			Induction time (min)	Rep. 1	Rep. 2	Rep. 3			Induction time (min)	Rep. 1	Rep. 2	Rep. 3
0	30	25	26	0	0	0	C to T editing efficiency of BLCBE		0	14	25	23	C to T editing efficiency of BLCBE		0	29	24	26	C to T editing efficiency of BLCBE
30	49	48	60	0	0	0			30	21	37	47			30	42	55	57
60	77	69	79	0	0	0			60	79	74	81			60	70	74	77
90	86	82	88	0	0	0			90	96	97	95			90	80	83	84
120	92	92	91	0	0	0			120	98	99	99			120	79	86	86
150	92	92	93	1	1	1			150	99	99	100			150	82	89	88
180	83	83	78	6	7	9			180	99	100	100			180	87	84	85
210	86	77	85	12	9	6			210	99	100	100			210	87	88	89
240	81	80	83	11	12	8			240	98	99	98			240	84	88	89
270	77	83	82	10	11	10			270	99	97	98			270	87	88	81
300	80	91	88	13	11	17			300	99	99	98			300	85	90	84

## Sheet: Spatiotemporal control of BLBEs
Spatioltemporal control of BLABE
ABE
Fluorescence intensity Time (min)	0	30	60	90	120	150	180	210	240	270	300	330	360	390	420	450	480	510	540
Rep. 1	252	1250	1558	1946	2912	4531	3924	4104	4258	3873	4062	3906	4897	6082	5426	6295	5958	5121	5419
Rep. 2	364	1038	1382	2487	2672	3738	3756	3682	2933	4487	3560	3489	4493	4988	5054	5459	5272	5343	5466
Rep. 3	239	1248	1466	2348	2599	3730	3371	3648	3986	3719	3455	3929	4860	5132	4007	4370	4964	4688	5628
Rep. 4	352	817	1042	2741	2704	4203	4107	4213	3599	4017	3512	3549	4863	5221	4508	4303	4949	4222	4869
BLABE-Light
Fluorescence intensity Time (min)	0	30	60	90	120	150	180	210	240	270	300	330	360	390	420	450	480	510	540
Rep. 1	210	440	1178	1016	1190	1318	1639	1673	1293	1829	2156	2868	4632	3960	4125	4269	3933	4159	4036
Rep. 2	304	668	1035	954	1204	1066	1435	1689	1487	1979	1630	2674	3836	3829	3761	2998	4505	3637	3583
Rep. 3	199	632	1130	1098	949	1573	1439	1228	1468	2064	2352	2619	3843	3438	3700	4021	3776	3559	4012
Rep. 4	292	491	1177	1130	1277	1209	1475	1836	1453	1966	2375	2709	4346	4167	4275	3662	4093	3554	3617
BLABE-Dark
Fluorescence intensity Time (min)	0	30	60	90	120	150	180	210	240	270	300	330	360	390	420	450	480	510	540
Rep. 1	263	738	491	771	822	767	933	919	1178	1022	910	1075	1011	1014	947	1168	1140	1051	1166
Rep. 2	322	661	503	923	863	682	1047	956	1047	1117	1002	918	1026	1060	1154	1229	1263	1354	1257
Rep. 3	248	657	562	794	909	860	1115	1087	1234	1130	1010	1145	1169	1061	1095	1121	1371	1237	1337
Rep. 4	318	679	679	712	902	751	1128	1202	1139	1300	1019	994	1228	1175	1047	1189	1229	1318	1132
Spatioltemporal control of BLCBE
CBE
Fluorescence intensity Time (min)	0	30	60	90	120	150	180	210	240	270	300	330	360	390	420	450	480	510	540
Rep. 1	253	1203	1422	1459	2892	4726	4017	4143	5200	3946	4959	5205	5029	4134	6499	6172	5185	5546	6309
Rep. 2	351	1010	1298	1465	2713	3852	3862	3769	4298	4518	4511	4702	4620	4670	5613	5355	5425	5544	5210
Rep. 3	231	1221	1131	1336	2609	3883	3413	3689	3878	3765	4339	4238	4902	4530	5643	5049	4819	5702	5267
Rep. 4	333	799	1035	1305	2739	4384	4218	4294	3635	4093	3565	3614	5018	4457	5193	5018	4278	4943	5428
BLCBE-Light
Fluorescence intensity Time (min)	0	30	60	90	120	150	180	210	240	270	300	330	360	390	420	450	480	510	540
Rep. 1	229	919	912	1181	826	1069	1326	1087	1325	1535	1925	3979	4163	4006	5061	5269	6250	5585	6443
Rep. 2	313	837	880	961	822	1023	931	1183	1532	1518	1905	4528	3694	3620	4562	5482	5408	5537	5290
Rep. 3	212	940	905	826	1033	1038	1045	1000	1143	1372	1635	3783	3562	3995	4960	4905	5162	5802	5389
Rep. 4	311	879	961	979	655	889	976	959	1170	1323	1606	4070	3549	3646	5002	4359	5097	4991	5506
BLCBE-Dark
Fluorescence intensity Time (min)	0	30	60	90	120	150	180	210	240	270	300	330	360	390	420	450	480	510	540
Rep. 1	232	706	791	1210	1181	826	1069	1153	1369	1381	1925	2065	1254	1801	1707	1409	1895	1903	2040
Rep. 2	333	762	704	1186	961	822	1023	1322	1234	1301	1905	1669	1407	1565	1826	1746	1843	1967	1977
Rep. 3	222	814	691	1155	826	1033	1038	1340	1619	1157	1635	1524	1600	1864	1710	1661	1750	1739	1741
Rep. 4	323	639	708	1082	979	655	889	1459	748	1200	1606	1486	1900	1920	1559	1748	1728	1867	1730
