# Supplementary material for: Design and Engineering of Light‐Induced Base Editors Facilitating Genome Editing with Enhanced Fidelity
Source: Adv Sci (Weinh). 2023 Dec 1;11(5):2305311. doi: 10.1002/advs.202305311 (PMC10837352; doi:10.1002/advs.202305311)
Supplement: Supplementary file 5 — Supplemental Data 4 [file ADVS-11-2305311-s003.xlsx]

## Sheet: sgRNA-dependent-ABE
DNA off-target amplicon sequencing data of split-engineered ABE (TadA-8e) in E. coli DH10B
ABES19-TARGET
	Nucleotide	A	T	C	A	G	C	A	C	C	G	C	C	A	G	C	G	G	C	G	T
ABE-ABES19 Rep. 1	A	0.992081	1.41852e-05	0.000113482	0.00859623	9.92964e-05	0.000173769	0.0043584	0.000134759	0.000202139	0.000553223	0.000219871	0.000131213	0.99811	3.5463e-05	0.000166676	0.000120574	8.86575e-05	0.000262426	8.51112e-05	4.96482e-05
	T	4.96482e-05	0.999769	0.000744723	0.000219871	0.000141852	0.000808557	0.000290797	0.000542584	0.000638334	0.00016313	0.000106389	0.000166676	0.000106389	0.000102843	0.000645427	0.000237602	0.000223417	0.000131213	0.000156037	0.999273
	C	0.000521306	4.61019e-05	0.999124	3.5463e-05	1.06389e-05	0.998996	1.06389e-05	0.999266	0.999142	3.5463e-05	0.999649	0.999649	0.000351084	4.96482e-05	0.99917	2.48241e-05	4.61019e-05	0.999574	0.000102843	4.61019e-05
	G	0.0073373	0.000159584	1.06389e-05	0.991141	0.999741	7.0926e-06	0.995326	4.25556e-05	1.06389e-05	0.999241	1.77315e-05	4.61019e-05	0.00142561	0.999812	1.41852e-05	0.999617	0.999642	3.19167e-05	0.999652	0.000627695
	N	0	0	0	0	0	0	0	0	0	0	0	0	0	0	0	0	0	0	0	0
	-	1.06389e-05	1.06389e-05	7.0926e-06	7.0926e-06	7.0926e-06	1.41852e-05	1.41852e-05	1.41852e-05	7.0926e-06	7.0926e-06	7.0926e-06	7.0926e-06	7.0926e-06	0	3.5463e-06	0	0	0	3.5463e-06	3.5463e-06
ABE-ABES19 Rep. 2	A	0.993428	5.24827e-05	0.000139954	0.0178616	6.41456e-05	0.000174942	0.00743505	0.000221594	0.000192437	0.000600636	0.000291571	0.000180774	0.998519	6.41456e-05	0.000204099	0.000192437	0.00012246	0.000297402	0.000145785	5.83141e-05
	T	5.24827e-05	0.999726	0.0014112	0.000431525	0.000279908	0.001522	0.000425693	0.000804735	0.00127125	0.000297402	0.000128291	0.000169111	4.66513e-05	0.000139954	0.000775578	0.000361548	0.000244919	0.000128291	0.00016328	0.999359
	C	0.000606467	2.33257e-05	0.998426	5.24827e-05	1.74942e-05	0.998245	1.16628e-05	0.99891	0.998519	3.49885e-05	0.999563	0.999592	0.000262414	3.49885e-05	0.998985	1.74942e-05	2.33257e-05	0.999551	0.000116628	3.49885e-05
	G	0.00590139	0.000186605	1.16628e-05	0.981643	0.999627	4.66513e-05	0.992116	4.66513e-05	5.83141e-06	0.999055	1.16628e-05	5.24827e-05	0.00116045	0.999749	2.33257e-05	0.999417	0.999598	1.16628e-05	0.999563	0.00053649
	N	0	0	0	0	0	0	0	5.83141e-06	0	0	0	0	0	0	0	0	0	0	0	0
	-	1.16628e-05	1.16628e-05	1.16628e-05	1.16628e-05	1.16628e-05	1.16628e-05	1.16628e-05	1.16628e-05	1.16628e-05	1.16628e-05	5.83141e-06	5.83141e-06	1.16628e-05	1.16628e-05	1.16628e-05	1.16628e-05	1.16628e-05	1.16628e-05	1.16628e-05	1.16628e-05
ABE-ABES19 Rep. 3	A	0.993407	5.14644e-05	0.000123515	0.0176008	0.000154393	0.000205858	0.00662862	0.000164686	0.00015954	0.000653598	0.000252176	7.20502e-05	0.99841	5.14644e-06	0.000211004	9.77824e-05	0.000102929	0.000267615	0.000108075	7.20502e-05
	T	8.23431e-05	0.999768	0.000962385	0.000308787	0.000247029	0.00112707	0.00037569	0.000715355	0.000874895	0.000283054	0.000113222	0.000205858	6.17573e-05	0.000133807	0.000720502	0.000308787	0.000200711	0.000113222	0.000102929	0.999233
	C	0.00046318	5.66109e-05	0.998883	6.69037e-05	1.02929e-05	0.998641	1.54393e-05	0.999084	0.99895	3.08787e-05	0.999609	0.999604	0.000334519	4.11715e-05	0.999043	3.08787e-05	2.05858e-05	0.999588	7.20502e-05	6.17573e-05
	G	0.00603163	0.000108075	2.05858e-05	0.982013	0.999588	2.57322e-05	0.992975	3.08787e-05	1.02929e-05	0.999027	1.54393e-05	0.000108075	0.00118368	0.999815	1.54393e-05	0.999557	0.999671	2.57322e-05	0.999712	0.000627866
	N	0	0	0	0	0	0	0	0	0	0	0	0	0	0	0	0	0	0	0	0
	-	1.54393e-05	1.54393e-05	1.02929e-05	1.02929e-05	0	0	5.14644e-06	5.14644e-06	5.14644e-06	5.14644e-06	1.02929e-05	1.02929e-05	1.02929e-05	5.14644e-06	1.02929e-05	5.14644e-06	5.14644e-06	5.14644e-06	5.14644e-06	5.14644e-06
BLABE-ABES19 Light Rep. 1	A	0.998596	5.59636e-05	6.99545e-05	0.318232	9.32727e-05	0.000144573	0.108952	0.000163227	0.000186545	0.000550309	0.000247173	0.000139909	0.999324	3.73091e-05	0.000200536	0.000121255	8.86091e-05	0.000289145	0.000116591	5.59636e-05
	T	5.13e-05	0.99973	0.000886091	0.000195873	0.000195873	0.000909409	0.000195873	0.000508336	0.000736854	0.0002052	0.000233182	0.000167891	3.73091e-05	0.000144573	0.000764836	0.000391745	0.0003078	0.000321791	0.000177218	0.999319
	C	0.000522327	6.52909e-05	0.99903	0.000121255	1.39909e-05	0.998932	9.32727e-06	0.999286	0.999053	4.66364e-06	0.999501	0.999636	0.000200536	1.39909e-05	0.999007	9.32727e-06	3.26454e-05	0.999314	9.32727e-05	4.19727e-05
	G	0.000825463	0.000144573	9.32727e-06	0.681436	0.999692	9.32727e-06	0.890834	3.26454e-05	2.33182e-05	0.99924	4.66364e-06	3.26454e-05	0.000415064	0.999781	0	0.999454	0.999552	5.59636e-05	0.999594	0.000573627
	N	0	0	0	0	0	0	0	0	0	0	0	0	0	0	0	0	0	0	0	0
	-	4.66364e-06	4.66364e-06	4.66364e-06	1.39909e-05	4.66364e-06	4.66364e-06	9.32727e-06	9.32727e-06	0	0	1.39909e-05	2.33182e-05	2.33182e-05	2.33182e-05	2.79818e-05	2.33182e-05	1.86545e-05	1.86545e-05	1.86545e-05	9.32727e-06
BLABE-ABES19 Light Rep. 2	A	0.998286	3.76261e-05	0.000174448	0.322702	0.00011972	0.000174448	0.118916	0.000201813	0.000229177	0.000653326	0.000160766	0.00012314	0.999193	3.76261e-05	0.000266803	0.000188131	8.20934e-05	0.000263383	0.000150505	8.89345e-05
	T	5.81495e-05	0.999788	0.00122114	0.000205233	0.000239439	0.00125534	0.00024628	0.000602018	0.00110826	0.000294168	0.000174448	0.00024286	8.20934e-05	0.000191551	0.000838037	0.000400205	0.000177869	0.000277065	0.000201813	0.99936
	C	0.000448093	4.78878e-05	0.998591	7.52523e-05	3.42056e-06	0.998563	2.05233e-05	0.999176	0.998618	2.05233e-05	0.999648	0.999545	0.000212075	2.39439e-05	0.998878	2.05233e-05	3.76261e-05	0.999415	5.81495e-05	4.10467e-05
	G	0.00120404	0.00012314	1.36822e-05	0.677017	0.999637	6.84112e-06	0.880818	2.05233e-05	4.44672e-05	0.999029	1.02617e-05	8.20934e-05	0.000506243	0.99974	1.02617e-05	0.999384	0.999696	3.76261e-05	0.999583	0.000509663
	N	0	0	0	0	0	0	0	0	0	0	0	0	0	0	0	0	0	0	0	0
	-	3.42056e-06	3.42056e-06	0	0	0	0	0	0	0	3.42056e-06	6.84112e-06	6.84112e-06	6.84112e-06	6.84112e-06	6.84112e-06	6.84112e-06	6.84112e-06	6.84112e-06	6.84112e-06	0
BLABE-ABES19 Light Rep. 3	A	0.998773	2.49479e-05	0.00011476	0.319058	4.98957e-05	0.00011975	0.108867	0.000189604	0.000189604	0.000488978	0.000214552	0.000134718	0.999476	3.99166e-05	0.000224531	0.00011975	0.00011476	0.00023451	0.000129729	4.49061e-05
	T	3.99166e-05	0.999805	0.000613717	0.000129729	0.000169645	0.000748436	0.000204572	0.000444072	0.00069355	0.000244489	0.000184614	0.000239499	3.99166e-05	9.97914e-05	0.000713509	0.000239499	9.48019e-05	0.000314343	0.000144698	0.999311
	C	0.000419124	2.99374e-05	0.999237	7.98331e-05	9.97914e-06	0.999127	2.49479e-05	0.999336	0.999107	1.99583e-05	0.999586	0.999576	0.000164656	1.49687e-05	0.999042	9.97914e-06	2.99374e-05	0.999391	3.99166e-05	4.98957e-05
	G	0.000768394	0.000139708	3.4927e-05	0.680732	0.99977	4.98957e-06	0.890903	2.99374e-05	9.97914e-06	0.999242	9.97914e-06	4.98957e-05	0.000319333	0.999845	1.49687e-05	0.999631	0.999736	3.4927e-05	0.999661	0.000568811
	N	0	0	0	0	0	0	0	0	0	0	0	0	0	0	0	0	0	0	0	0
	-	0	0	0	0	0	0	0	0	0	4.98957e-06	4.98957e-06	0	0	0	4.98957e-06	0	2.49479e-05	2.49479e-05	2.49479e-05	2.49479e-05
BLABE-ABES19 Dark Rep. 1	A	0.999399	5.81873e-05	0.000120254	0.997628	0.000153227	0.000126073	0.996856	8.92206e-05	0.00027542	0.000612907	0.000232749	0.000131891	0.999734	4.84895e-05	0.000170683	0.000133831	0.000100858	0.000265722	0.000102798	7.56436e-05
	T	4.26707e-05	0.999843	0.00160015	5.62478e-05	0.000217233	0.00165834	0.00013577	0.000835958	0.00146438	0.000283178	0.000124133	0.000160985	5.81873e-05	0.000159045	0.000473257	0.000314212	0.000236629	0.000157106	0.000205595	0.999556
	C	0.000479076	5.81873e-05	0.998252	0.000124133	9.69789e-06	0.998202	2.13354e-05	0.999034	0.998249	1.93958e-05	0.999631	0.999668	0.000145468	1.3577e-05	0.999342	9.69789e-06	3.29728e-05	0.999567	0.000112496	4.65499e-05
	G	7.95227e-05	4.07311e-05	2.52145e-05	0.00219172	0.99962	1.3577e-05	0.00298695	4.07311e-05	1.16375e-05	0.999085	9.69789e-06	3.87916e-05	6.20665e-05	0.999779	1.16375e-05	0.999542	0.99963	9.69789e-06	0.999579	0.00032197
	N	0	0	0	0	0	0	0	0	0	0	0	0	0	0	0	0	0	0	0	0
	-	0	0	1.93958e-06	0	0	0	0	0	0	0	1.93958e-06	0	0	0	1.93958e-06	0	0	0	0	0
BLABE-ABES19 Dark Rep. 2	A	0.999543	2.88466e-05	0.000185099	0.994596	0.000163464	0.000406256	0.992704	0.000108175	0.000596162	0.000617797	0.000213945	0.000141829	0.999776	5.76931e-05	0.000197118	0.000103367	0.000110579	0.000221157	0.000122598	6.97125e-05
	T	3.84621e-05	0.999885	0.00244475	7.21164e-05	0.000223561	0.00252888	0.000144233	0.00114184	0.00227167	0.000302889	0.000141829	0.000194714	5.76931e-05	0.000168272	0.000459141	0.000257215	0.000209138	0.00019231	0.000168272	0.999596
	C	0.000300485	6.0097e-05	0.9973	0.000125002	1.68272e-05	0.997036	1.68272e-05	0.998651	0.997108	1.44233e-05	0.999625	0.999618	8.41358e-05	2.88466e-05	0.999325	1.9231e-05	3.12505e-05	0.999567	0.000115386	6.97125e-05
	G	0.00011779	2.64427e-05	6.73087e-05	0.00520681	0.999596	2.88466e-05	0.00712751	9.85591e-05	2.16349e-05	0.999058	1.44233e-05	4.32699e-05	7.69242e-05	0.999743	9.61552e-06	0.99962	0.999647	1.68272e-05	0.999591	0.000262023
	N	0	0	0	0	0	0	4.80776e-06	0	0	0	0	0	0	0	0	0	0	0	0	0
	-	0	0	2.40388e-06	0	0	0	2.40388e-06	0	2.40388e-06	7.21164e-06	4.80776e-06	2.40388e-06	4.80776e-06	2.40388e-06	9.61552e-06	0	2.40388e-06	2.40388e-06	2.40388e-06	2.40388e-06
BLABE-ABES19 Dark Rep. 3	A	0.999512	2.57873e-05	7.7362e-05	0.996652	0.000133625	0.000164101	0.99545	8.20506e-05	0.000302415	0.000600142	0.00016879	0.000133625	0.999777	5.15747e-05	0.000161757	0.000126592	8.43949e-05	0.00025084	0.000107838	8.43949e-05
	T	5.62633e-05	0.999869	0.00149332	6.79848e-05	0.000206299	0.00162929	0.000140658	0.000752521	0.00141361	0.00032117	0.000107838	0.000157068	5.86076e-05	0.000133625	0.000496992	0.000325858	0.000208643	0.000206299	0.000157068	0.999604
	C	0.000323514	6.79848e-05	0.998375	0.000100805	1.40658e-05	0.998181	2.81316e-05	0.999116	0.998277	1.40658e-05	0.999714	0.999674	6.56405e-05	3.75088e-05	0.999334	1.17215e-05	4.68861e-05	0.999529	0.000133625	5.86076e-05
	G	0.000105494	3.51645e-05	5.15747e-05	0.00317184	0.999644	2.3443e-05	0.00437916	4.92304e-05	4.68861e-06	0.999062	7.03291e-06	3.51645e-05	9.61164e-05	0.999777	7.03291e-06	0.999536	0.999655	1.40658e-05	0.999601	0.000253185
	N	0	0	0	0	0	0	0	0	0	0	0	0	0	0	0	0	0	0	0	0
	-	2.3443e-06	2.3443e-06	2.3443e-06	7.03291e-06	2.3443e-06	2.3443e-06	2.3443e-06	0	2.3443e-06	2.3443e-06	2.3443e-06	0	2.3443e-06	0	0	0	4.68861e-06	0	0	0
ABES19-OFF TARGET 1
	Nucleotide	A	T	C	A	A	C	G	C	C	A	C	C	A	G	C	G	G	C	G	T
ABE-ABES19 OT1 Rep. 1	A	0.997771	0.000445831	0.000445831	0.28444	0.744984	0	0.000891663	0.000891663	0.000445831	0.948729	0	0	0.996879	0	0.000891663	0.000445831	0.000891663	0	0	0.000891663
	T	0.000445831	0.999108	0.000445831	0.000891663	0.000445831	0.000445831	0.000891663	0.000445831	0	0	0	0.000445831	0	0.000891663	0.00133749	0	0	0.00133749	0	0.997771
	C	0.00133749	0	0.997771	0	0	0.998217	0	0.997325	0.998217	0.000445831	0.998663	0.998217	0.000891663	0	0.996433	0	0	0.998663	0.000445831	0.000891663
	G	0	0	0	0.71333	0.253232	0	0.996879	0	0	0.0494873	0	0	0.000891663	0.997771	0	0.999108	0.999108	0	0.999554	0
	N	0	0	0	0	0	0	0	0	0	0	0	0	0	0	0	0	0	0	0	0
	-	0.000445831	0.000445831	0.00133749	0.00133749	0.00133749	0.00133749	0.00133749	0.00133749	0.00133749	0.00133749	0.00133749	0.00133749	0.00133749	0.00133749	0.00133749	0.000445831	0	0	0	0.000445831
ABE-ABES19 OT1 Rep. 2	A	0.993719	0.000697837	0	0.267969	0.750174	0	0.000697837	0.000697837	0	0.940684	0	0	0.998604	0	0	0	0	0	0.000697837	0
	T	0.000697837	0.995115	0	0.00209351	0	0	0.000697837	0	0	0	0	0	0	0	0	0	0	0	0	0.999302
	C	0	0.000697837	0.996511	0	0.000697837	0.996511	0	0.999302	1	0.00139567	0.999302	0.999302	0	0.000697837	0.999302	0	0	0.999302	0	0
	G	0.00139567	0	0	0.726448	0.246336	0.000697837	0.995813	0	0	0.0579204	0	0	0.000697837	0.998604	0	0.999302	0.999302	0	0.998604	0
	N	0	0	0	0	0	0	0	0	0	0	0	0	0	0	0	0	0	0	0	0
	-	0.00418702	0.00348918	0.00348918	0.00348918	0.00279135	0.00279135	0.00279135	0	0	0	0.000697837	0.000697837	0.000697837	0.000697837	0.000697837	0.000697837	0.000697837	0.000697837	0.000697837	0.000697837
ABE-ABES19 OT1 Rep. 3	A	0.998296	0.000567859	0	0.394094	0.806928	0	0.00113572	0	0	0.967632	0	0	1	0	0	0	0.000567859	0	0	0
	T	0.000567859	0.998296	0.00113572	0.000567859	0	0.00113572	0.000567859	0.00113572	0.00113572	0	0.000567859	0.00113572	0	0	0	0	0	0	0	0.999432
	C	0	0.00113572	0.998864	0.00113572	0	0.998864	0	0.998864	0.998864	0	0.999432	0.998864	0	0	1	0	0	1	0	0.000567859
	G	0.00113572	0	0	0.604202	0.193072	0	0.998296	0	0	0.032368	0	0	0	1	0	1	0.999432	0	1	0
	N	0	0	0	0	0	0	0	0	0	0	0	0	0	0	0	0	0	0	0	0
	-	0	0	0	0	0	0	0	0	0	0	0	0	0	0	0	0	0	0	0	0
BLABE-ABES19 OT1 Light Rep. 1	A	0.998497	0.00200401	0	0.980962	0.997996	0.00150301	0	0	0	0.998497	0	0	0.997495	0	0	0.000501002	0.001002	0	0.000501002	0
	T	0	0.996493	0.001002	0	0.000501002	0.001002	0	0.001002	0.001002	0	0	0	0	0	0.000501002	0.000501002	0	0	0.000501002	1
	C	0	0.00150301	0.998998	0.00150301	0	0.996994	0.001002	0.998998	0.998497	0.000501002	0.999499	0.999499	0.001002	0	0.998998	0	0	1	0	0
	G	0.00150301	0	0	0.0175351	0.00150301	0.000501002	0.998998	0	0.000501002	0.001002	0	0	0.001002	0.999499	0	0.998497	0.998497	0	0.998998	0
	N	0	0	0	0	0	0	0	0	0	0	0	0	0	0	0	0	0	0	0	0
	-	0	0	0	0	0	0	0	0	0	0	0.000501002	0.000501002	0.000501002	0.000501002	0.000501002	0.000501002	0.000501002	0	0	0
BLABE-ABES19 OT1 Light Rep. 2	A	0.998828	0	0.000586166	0.97714	0.996483	0	0.003517	0	0	0.998242	0	0.000586166	0.998828	0	0.00117233	0	0.00117233	0	0	0
	T	0	0.998828	0.00117233	0.000586166	0	0.000586166	0.000586166	0.000586166	0.000586166	0	0.000586166	0.000586166	0	0	0.00117233	0.000586166	0.000586166	0	0	0.998828
	C	0	0.000586166	0.997069	0.000586166	0	0.998828	0	0.998242	0.998828	0	0.998828	0.998242	0.000586166	0	0.997655	0	0	1	0	0.000586166
	G	0.000586166	0	0	0.021102	0.00293083	0	0.995311	0.000586166	0	0.00117233	0	0	0	1	0	0.999414	0.998242	0	1	0
	N	0	0	0	0	0	0	0	0	0	0	0	0	0	0	0	0	0	0	0	0
	-	0.000586166	0.000586166	0.00117233	0.000586166	0.000586166	0.000586166	0.000586166	0.000586166	0.000586166	0.000586166	0.000586166	0.000586166	0.000586166	0	0	0	0	0	0	0.000586166
BLABE-ABES19 OT1 Light Rep. 3	A	0.997432	0	0	0.98887	0.998288	0	0	0	0	0.995719	0	0	1	0	0.00171233	0	0	0	0	0
	T	0.000856164	0.997432	0.000856164	0	0	0.000856164	0	0.000856164	0.000856164	0.000856164	0	0.000856164	0	0	0	0	0.000856164	0	0	1
	C	0	0.00171233	0.998288	0.000856164	0	0.998288	0	0.999144	0.999144	0	1	0.999144	0	0	0.998288	0	0	1	0	0
	G	0.000856164	0	0	0.00941781	0.000856164	0	1	0	0	0.00342466	0	0	0	1	0	1	0.999144	0	1	0
	N	0	0	0	0	0	0	0	0	0	0	0	0	0	0	0	0	0	0	0	0
	-	0.000856164	0.000856164	0.000856164	0.000856164	0.000856164	0.000856164	0	0	0	0	0	0	0	0	0	0	0	0	0	0
BLABE-ABES19 OT1 Dark Rep. 1	A	0.999169	0	0.00166251	0.989194	0.995844	0	0.000831255	0	0	0.998337	0	0	0.997506	0	0.000831255	0	0	0	0	0
	T	0.000831255	0.998337	0.00249377	0	0.000831255	0.00249377	0	0.00249377	0.00332502	0	0	0.000831255	0.000831255	0	0	0.00166251	0.000831255	0.00166251	0	0.998337
	C	0	0.000831255	0.995012	0	0	0.997506	0	0.997506	0.996675	0.00166251	0.999169	0.998337	0	0	0.998337	0.000831255	0.000831255	0.997506	0.000831255	0
	G	0	0	0	0.00997506	0.00332502	0	0.999169	0	0	0	0	0	0.000831255	0.999169	0	0.996675	0.997506	0	0.998337	0.000831255
	N	0	0	0	0	0	0	0	0	0	0	0	0	0	0	0	0	0	0	0	0
	-	0	0.000831255	0.000831255	0.000831255	0	0	0	0	0	0	0.000831255	0.000831255	0.000831255	0.000831255	0.000831255	0.000831255	0.000831255	0.000831255	0.000831255	0.000831255
BLABE-ABES19 OT1 Dark Rep. 2	A	0.999389	0.001221	0	0.993284	0.998779	0	0.000610501	0	0	0.999389	0	0.000610501	0.998168	0	0	0	0	0	0.000610501	0
	T	0	0.997558	0.0042735	0	0	0.0042735	0	0.0042735	0.0042735	0	0.001221	0	0	0	0	0	0	0	0.000610501	0.999389
	C	0	0.000610501	0.995116	0	0	0.995116	0.000610501	0.995726	0.995726	0.000610501	0.998168	0.999389	0.0018315	0	1	0	0	1	0	0
	G	0	0	0	0.00610501	0.001221	0.000610501	0.998779	0	0	0	0	0	0	1	0	1	1	0	0.998779	0.000610501
	N	0	0	0	0	0	0	0	0	0	0	0	0	0	0	0	0	0	0	0	0
	-	0.000610501	0.000610501	0.000610501	0.000610501	0	0	0	0	0	0	0.000610501	0	0	0	0	0	0	0	0	0
BLABE-ABES19 OT1 Dark Rep. 3	A	0.994962	0	0	0.992443	0.997481	0	0	0	0	0.997481	0	0	0.998741	0	0	0	0	0	0	0.00125945
	T	0.00125945	0.994962	0.00125945	0	0	0.00125945	0	0.00251889	0.00125945	0	0	0.00125945	0	0.00125945	0	0	0	0	0	0.998741
	C	0	0.00503778	0.997481	0.00377834	0	0.997481	0	0.996222	0.997481	0	0.998741	0.997481	0	0.00125945	1	0	0	1	0	0
	G	0.00377834	0	0	0.00251889	0.00125945	0	0.998741	0	0	0.00125945	0	0	0	0.997481	0	1	1	0	1	0
	N	0	0	0	0	0	0	0	0	0	0	0	0	0	0	0	0	0	0	0	0
	-	0	0	0.00125945	0.00125945	0.00125945	0.00125945	0.00125945	0.00125945	0.00125945	0.00125945	0.00125945	0.00125945	0.00125945	0	0	0	0	0	0	0
ABES19-OFF TARGET 2
	Nucleotide	A	C	G	C	C	G	C	A	G	G	C	G	C	T	G	C	T	G	T	C
ABE-ABES19 OT2 Rep. 1	A	0.999867	0.000109434	0.000112854	0.000232547	0.000198349	0.000468514	0.000143632	0.999559	7.1816e-05	5.47169e-05	0.00018125	0.000324882	0.000153891	0.000140212	0.000417217	0.000119693	2.73585e-05	0.000112854	9.91745e-05	0.000119693
	T	6.15566e-05	0.000102594	0.00017783	3.76179e-05	0.000106014	0.000253066	8.8915e-05	9.57546e-05	0.000205189	0.000153891	0.000164151	0.00017783	8.54952e-05	0.993595	0.000153891	0.000126533	0.99883	9.57546e-05	0.999634	0.000136792
	C	2.73585e-05	0.999774	1.36792e-05	0.999696	0.999682	1.02594e-05	0.99975	0.000136792	2.39387e-05	2.39387e-05	0.999634	3.41981e-06	0.999709	0.00620011	1.7099e-05	0.999747	0.000837853	3.07783e-05	0.000164151	0.99972
	G	4.10377e-05	1.02594e-05	0.999692	3.41981e-05	1.02594e-05	0.999265	1.7099e-05	0.000208608	0.999699	0.999767	2.05189e-05	0.99949	5.12971e-05	6.49764e-05	0.999412	6.83962e-06	0.000304363	0.999754	9.57546e-05	1.36792e-05
	N	0	0	0	0	0	0	0	0	0	0	0	3.41981e-06	0	0	0	0	0	0	0	0
	-	3.41981e-06	3.41981e-06	3.41981e-06	0	3.41981e-06	3.41981e-06	0	0	0	0	0	0	0	0	0	0	0	6.83962e-06	6.83962e-06	1.02594e-05
ABE-ABES19 OT2 Rep. 2	A	0.999829	0.000123432	0.000123432	0.000161411	0.000170906	0.000531708	0.000151917	0.999459	7.59583e-05	0.000123432	0.000189896	0.00043676	0.000161411	0.000161411	0.000541203	0.000170906	9.49478e-06	0.000113937	0.000142422	0.000132927
	T	7.59583e-05	0.000151917	0.000294338	0	0.000113937	0.000313328	8.5453e-05	0.000104443	0.000170906	0.00023737	0.00021838	0.000341812	0.000104443	0.984495	0.000275349	0.000123432	0.997123	0.000132927	0.999487	7.59583e-05
	C	3.79791e-05	0.999715	1.89896e-05	0.99982	0.999677	1.89896e-05	0.999715	0.000142422	9.49478e-06	3.79791e-05	0.999582	9.49478e-06	0.999668	0.0152866	5.69687e-05	0.999696	0.00210784	7.59583e-05	0.00021838	0.999763
	G	5.69687e-05	9.49478e-06	0.999563	9.49478e-06	2.84843e-05	0.999107	3.79791e-05	0.000284843	0.999744	0.999592	9.49478e-06	0.999212	6.64635e-05	4.74739e-05	0.999117	9.49478e-06	0.000759583	0.999677	0.000151917	2.84843e-05
	N	0	0	0	0	0	0	0	0	0	0	0	0	0	0	0	0	0	0	0	0
	-	0	0	0	9.49478e-06	9.49478e-06	2.84843e-05	9.49478e-06	9.49478e-06	0	9.49478e-06	0	0	0	9.49478e-06	9.49478e-06	0	0	0	0	0
ABE-ABES19 OT2 Rep. 3	A	0.999876	8.7742e-05	0.00011566	0.000211379	0.000167508	0.000514487	0.000111672	0.999533	3.98827e-05	5.98241e-05	0.000175484	0.000335015	0.000159531	0.000131613	0.000378886	0.000167508	1.99414e-05	0.000131613	9.57186e-05	0.000135601
	T	6.38124e-05	9.57186e-05	0.000199414	7.57772e-05	0.000107683	0.000203402	6.78007e-05	0.000103695	0.000163519	0.000167508	0.000191437	0.000235308	6.78007e-05	0.994528	0.00013959	0.000107683	0.998389	8.7742e-05	0.999633	0.00013959
	C	2.39296e-05	0.999801	7.97655e-06	0.999689	0.999693	7.97655e-06	0.999793	0.000171496	4.3871e-05	3.19062e-05	0.999593	0	0.999709	0.00508505	4.3871e-05	0.999697	0.000777714	1.19648e-05	0.000103695	0.999705
	G	3.19062e-05	1.19648e-05	0.999673	1.99414e-05	1.99414e-05	0.99927	2.39296e-05	0.000187449	0.999745	0.999733	3.19062e-05	0.999422	5.58358e-05	0.000243285	0.99943	1.99414e-05	0.000805631	0.999761	0.000159531	1.19648e-05
	N	0	0	0	0	0	0	0	0	0	0	0	0	0	0	0	0	0	0	0	0
	-	3.98827e-06	3.98827e-06	3.98827e-06	3.98827e-06	1.19648e-05	3.98827e-06	3.98827e-06	3.98827e-06	7.97655e-06	7.97655e-06	7.97655e-06	7.97655e-06	7.97655e-06	1.19648e-05	7.97655e-06	7.97655e-06	7.97655e-06	7.97655e-06	7.97655e-06	7.97655e-06
BLABE-ABES19 OT2 Light Rep. 1	A	0.999818	7.56332e-05	0.000105887	0.000151266	0.000219336	0.000453799	0.000189083	0.999531	9.07599e-05	0.00011345	0.000234463	0.000355476	0.000166393	0.000143703	0.000408419	0.00024959	4.53799e-05	0.000121013	8.31966e-05	0.000143703
	T	6.80699e-05	0.000128577	0.000211773	9.83232e-05	0.000105887	0.00020421	9.83232e-05	8.31966e-05	0.000143703	0.000211773	0.00024959	0.0002269	6.80699e-05	0.999501	0.00020421	0.00011345	0.999652	9.07599e-05	0.99969	0.000143703
	C	6.05066e-05	0.999788	7.56332e-06	0.999713	0.999645	3.02533e-05	0.999697	0.000105887	6.05066e-05	2.269e-05	0.999463	7.56332e-06	0.999743	0.000257153	3.02533e-05	0.999614	9.83232e-05	2.269e-05	0.000105887	0.999697
	G	5.29433e-05	7.56332e-06	0.999675	3.78166e-05	3.02533e-05	0.999312	1.51266e-05	0.00027228	0.999705	0.999652	5.29433e-05	0.999402	1.51266e-05	9.07599e-05	0.99935	2.269e-05	0.00020421	0.999766	0.000121013	1.51266e-05
	N	0	0	0	0	0	0	0	0	0	0	0	0	0	0	0	0	0	0	0	0
	-	0	0	0	0	0	0	0	7.56332e-06	0	0	0	7.56332e-06	7.56332e-06	7.56332e-06	7.56332e-06	0	0	0	0	0
BLABE-ABES19 OT2 Light Rep. 2	A	0.99977	0.000160292	0.000190346	0.000260474	0.000160292	0.000601094	0.000150273	0.999569	4.00729e-05	7.01276e-05	0.000180328	0.000390711	0.000110201	0.000140255	0.000420766	0.000210383	2.00365e-05	0.000120219	9.01641e-05	0.000250456
	T	7.01276e-05	9.01641e-05	0.000200365	4.00729e-05	7.01276e-05	0.000290529	7.01276e-05	6.01094e-05	0.000120219	0.000160292	0.000300547	0.000290529	0.000100182	0.999499	0.000140255	0.000140255	0.999499	0.000140255	0.99974	0.000120219
	C	3.00547e-05	0.99975	5.00912e-05	0.999659	0.99977	1.00182e-05	0.99976	0.000130237	1.00182e-05	6.01094e-05	0.999489	2.00365e-05	0.99974	0.000280511	3.00547e-05	0.999649	8.01459e-05	0	6.01094e-05	0.999619
	G	0.000130237	0	0.999559	4.00729e-05	0	0.999098	2.00365e-05	0.000230419	0.99983	0.999709	3.00547e-05	0.999299	5.00912e-05	8.01459e-05	0.999409	0	0.000400729	0.99974	0.000110201	0
	N	0	0	0	0	0	0	0	0	0	0	0	0	0	0	0	0	0	0	0	0
	-	0	0	0	0	0	0	0	1.00182e-05	0	0	0	0	0	0	0	0	0	0	0	1.00182e-05
BLABE-ABES19 OT2 Light Rep. 3	A	0.999863	0.000144909	7.24544e-05	0.000257616	0.000152959	0.000450828	0.000104656	0.99963	8.05049e-05	6.44039e-05	0.000120757	0.000346171	0.000201262	8.85554e-05	0.000523282	7.24544e-05	4.02525e-05	0.000104656	0.000104656	0.000152959
	T	8.85554e-05	0.000152959	0.000233464	3.2202e-05	0.000112707	0.000281767	0.000128808	0.000104656	9.66059e-05	0.000185161	0.00033007	0.000193212	5.63534e-05	0.99942	0.000144909	0.00016906	0.999364	8.05049e-05	0.99963	8.05049e-05
	C	2.41515e-05	0.999702	1.6101e-05	0.999662	0.999718	1.6101e-05	0.999742	8.85554e-05	1.6101e-05	0	0.999501	0	0.999686	0.000273717	4.02525e-05	0.99971	8.05049e-05	3.2202e-05	0.000104656	0.999734
	G	2.41515e-05	0	0.999678	4.8303e-05	1.6101e-05	0.999251	2.41515e-05	0.000177111	0.999807	0.99975	4.8303e-05	0.999461	5.63534e-05	0.000217363	0.999292	4.8303e-05	0.000515232	0.999783	0.00016101	1.6101e-05
	N	0	0	0	0	0	0	0	0	0	0	0	0	0	0	0	0	0	0	0	0
	-	0	0	0	0	0	0	0	0	0	0	0	0	0	0	0	0	0	0	0	1.6101e-05
BLABE-ABES19 OT2 Dark Rep. 1	A	0.999739	0.000154233	0.000177961	0.000272874	0.000225418	0.000688117	0.000166097	0.999419	7.11845e-05	0.000142369	0.000272874	0.000557612	0.000249146	7.11845e-05	0.000486427	0.00032033	4.74563e-05	0.000154233	9.49127e-05	0.000237282
	T	9.49127e-05	0.000106777	0.000415243	0.000106777	0.000284738	0.000391515	0.000118641	9.49127e-05	0.000284738	0.000272874	0.00026101	0.000332194	8.30486e-05	0.999585	0.000201689	0.000106777	0.999359	0.000237282	0.999561	9.49127e-05
	C	7.11845e-05	0.99968	9.49127e-05	0.999561	0.999419	2.37282e-05	0.999632	0.000189825	1.18641e-05	5.93204e-05	0.999371	3.55923e-05	0.999632	0.000237282	7.11845e-05	0.999514	0.000118641	1.18641e-05	0.000142369	0.999585
	G	5.93204e-05	2.37282e-05	0.999276	2.37282e-05	2.37282e-05	0.998861	4.74563e-05	0.00026101	0.999597	0.999502	7.11845e-05	0.999051	1.18641e-05	8.30486e-05	0.999217	3.55923e-05	0.000450835	0.999573	0.000177961	5.93204e-05
	N	0	0	0	0	0	0	0	0	0	0	0	0	0	0	0	0	0	0	0	0
	-	3.55923e-05	3.55923e-05	3.55923e-05	3.55923e-05	4.74563e-05	3.55923e-05	3.55923e-05	3.55923e-05	3.55923e-05	2.37282e-05	2.37282e-05	2.37282e-05	2.37282e-05	2.37282e-05	2.37282e-05	2.37282e-05	2.37282e-05	2.37282e-05	2.37282e-05	2.37282e-05
BLABE-ABES19 OT2 Dark Rep. 2	A	0.999848	0.000117301	0.00010779	0.000193387	0.000234601	0.000611865	0.000149003	0.999524	6.97463e-05	5.70651e-05	0.000164855	0.000288496	0.00011413	0.000126811	0.000399456	0.00022192	4.4384e-05	0.000136322	9.51086e-05	0.000155344
	T	6.6576e-05	0.00011413	0.000171195	4.12137e-05	7.60869e-05	0.000212409	5.38949e-05	0.000126811	0.000158514	0.000139493	0.000206069	0.000269474	8.24274e-05	0.999626	0.000206069	0.00010779	0.99929	0.000117301	0.999623	0.000152174
	C	2.85326e-05	0.99975	1.90217e-05	0.999731	0.999654	3.17029e-06	0.999772	0.000136322	1.90217e-05	3.17029e-05	0.999591	1.58514e-05	0.999737	0.000142663	9.51086e-06	0.999642	7.92571e-05	4.4384e-05	0.00011413	0.999645
	G	4.75543e-05	1.58514e-05	0.999699	3.17029e-05	2.53623e-05	0.999169	2.2192e-05	0.000206069	0.999737	0.999756	2.2192e-05	0.999398	4.4384e-05	8.24274e-05	0.99936	6.34057e-06	0.000564311	0.999683	0.000149003	2.53623e-05
	N	0	0	0	0	0	0	0	0	0	0	0	6.34057e-06	0	0	0	0	0	0	0	0
	-	9.51086e-06	3.17029e-06	3.17029e-06	3.17029e-06	9.51086e-06	3.17029e-06	3.17029e-06	6.34057e-06	1.58514e-05	1.58514e-05	1.58514e-05	2.2192e-05	2.2192e-05	2.2192e-05	2.53623e-05	2.2192e-05	2.2192e-05	1.90217e-05	1.90217e-05	2.2192e-05
BLABE-ABES19 OT2 Dark Rep. 3	A	0.999795	0.000121883	0.000192447	0.000173202	0.000153958	0.000686395	0.000109053	0.999589	8.33937e-05	3.84894e-05	0.000269426	0.0003015	0.000192447	7.69788e-05	0.000423384	0.000192447	2.56596e-05	0.000134713	7.69788e-05	0.000141128
	T	0.000115468	9.62235e-05	0.000205277	4.49043e-05	7.05639e-05	0.000218107	5.13192e-05	7.69788e-05	0.000153958	0.000134713	0.000115468	0.000250181	7.05639e-05	0.999756	0.000192447	8.33937e-05	0.999378	0.000102638	0.999731	0.000128298
	C	1.28298e-05	0.999769	3.20745e-05	0.999769	0.99975	0	0.99982	0.000115468	6.4149e-06	6.4149e-06	0.999589	6.4149e-06	0.999673	0.000102638	3.20745e-05	0.999724	0.000115468	2.56596e-05	0.000128298	0.999718
	G	7.69788e-05	1.28298e-05	0.99957	1.28298e-05	2.56596e-05	0.999095	1.92447e-05	0.000218107	0.999756	0.99982	2.56596e-05	0.999442	6.4149e-05	6.4149e-05	0.999352	0	0.000481118	0.999737	6.4149e-05	1.28298e-05
	N	0	0	0	0	0	0	0	0	0	0	0	0	0	0	0	0	0	0	0	0
	-	0	0	0	0	0	0	0	0	0	0	0	0	0	0	0	0	0	0	0	0
ABES19-OFF TARGET 3
	Nucleotide	T	C	C	A	G	C	A	A	C	G	C	C	T	G	C	G	G	C	G	T
ABE-ABES19 OT3 Rep. 1	A	7.05474e-05	0.000321872	0.000273371	0.98608	0.000149913	0.000339509	0.883465	0.996067	0.000145504	0.000198414	0.000268962	0.000255734	0.000114639	0.000123458	0.000401238	0.00011023	7.05474e-05	0.000595243	0.000141095	6.61381e-05
	T	0.999696	0.000233688	0.000216051	7.05474e-05	0.000260143	0.000273371	0.000119049	0.000317463	0.000321872	0.000229279	5.29105e-05	5.73197e-05	0.999559	0.000154322	0.000859796	0.000304235	0.000255734	9.70026e-05	0.000163141	0.999678
	C	0.000132276	0.999427	0.999462	5.29105e-05	2.2046e-05	0.999365	0.000207233	0.00089507	0.999489	1.76368e-05	0.999656	0.999638	0.000246916	8.81842e-06	0.998677	8.81842e-06	3.96829e-05	0.999281	1.76368e-05	7.49566e-05
	G	9.70026e-05	1.76368e-05	3.52737e-05	0.0137964	0.999568	2.2046e-05	0.116209	0.00272048	4.40921e-05	0.999555	2.2046e-05	4.85013e-05	7.93658e-05	0.999713	6.17289e-05	0.999577	0.999634	2.64553e-05	0.999678	0.000180778
	N	0	0	0	0	0	0	0	0	0	0	0	0	0	0	0	0	0	0	0	0
	-	4.40921e-06	0	1.32276e-05	0	0	0	0	0	0	0	0	0	0	0	0	0	0	0	0	0
ABE-ABES19 OT3 Rep. 2	A	4.96241e-05	0.000285339	0.000359775	0.967304	0.000117857	0.00032876	0.753058	0.992128	0.000204699	0.00018609	0.000272933	0.000229511	0.000130263	8.06392e-05	0.00039079	0.000111654	5.58271e-05	0.000483835	0.000167481	7.44361e-05
	T	0.999498	0.000297745	0.00032876	9.30452e-05	0.000279136	0.000297745	8.06392e-05	0.000303948	0.000378384	0.000297745	4.96241e-05	4.34211e-05	0.999454	0.000173684	0.000930452	0.000297745	0.000254323	0.000117857	0.000179887	0.99951
	C	0.000210902	0.999386	0.999231	0.000235714	4.34211e-05	0.999305	0.000142669	0.000930452	0.999324	1.8609e-05	0.999622	0.999671	0.000241917	3.10151e-05	0.998604	1.2406e-05	3.72181e-05	0.999361	1.8609e-05	0.000105451
	G	0.000223308	1.2406e-05	4.34211e-05	0.0323425	0.999535	4.34211e-05	0.246694	0.00660621	7.44361e-05	0.999479	3.72181e-05	3.72181e-05	0.000155075	0.999696	5.58271e-05	0.99956	0.99964	2.4812e-05	0.999622	0.000310151
	N	0	0	0	0	0	0	0	0	0	0	0	0	0	0	0	0	0	0	0	0
	-	1.8609e-05	1.8609e-05	3.72181e-05	2.4812e-05	2.4812e-05	2.4812e-05	2.4812e-05	3.10151e-05	1.8609e-05	1.8609e-05	1.8609e-05	1.8609e-05	1.8609e-05	1.8609e-05	1.8609e-05	1.8609e-05	1.2406e-05	1.2406e-05	1.2406e-05	0
ABE-ABES19 OT3 Rep. 3	A	9.1682e-05	0.000270221	0.000313649	0.987994	9.65074e-05	0.000284697	0.90219	0.996617	0.000110984	0.000188189	0.000236443	0.000168888	6.75552e-05	7.23805e-05	0.000275046	7.72059e-05	6.27298e-05	0.000429458	0.000154412	5.30791e-05
	T	0.999662	0.00026057	0.000337776	6.75552e-05	0.000250919	0.000303998	8.68567e-05	0.000332951	0.000439109	0.000241268	2.89522e-05	2.89522e-05	0.999604	0.000101333	0.000694853	0.000183364	0.000173713	0.000101333	0.000139936	0.999667
	C	0.00013511	0.99944	0.999238	6.75552e-05	2.89522e-05	0.999358	6.75552e-05	0.000738282	0.999378	1.93015e-05	0.999657	0.999744	0.000212316	1.44761e-05	0.998929	0	3.37776e-05	0.999445	0	8.20313e-05
	G	8.68567e-05	9.65074e-06	7.72059e-05	0.0118511	0.999604	3.37776e-05	0.0976365	0.00229205	5.30791e-05	0.999532	5.79044e-05	3.8603e-05	9.1682e-05	0.999793	8.20313e-05	0.99972	0.99971	4.82537e-06	0.999686	0.000178539
	N	0	0	0	0	0	0	0	0	0	0	0	0	0	0	0	0	0	0	0	0
	-	2.41268e-05	1.93015e-05	3.37776e-05	1.93015e-05	1.93015e-05	1.93015e-05	1.93015e-05	1.93015e-05	1.93015e-05	1.93015e-05	1.93015e-05	1.93015e-05	2.41268e-05	1.93015e-05	1.93015e-05	1.93015e-05	1.93015e-05	1.93015e-05	1.93015e-05	1.93015e-05
BLABE-ABES19 OT3 Light Rep. 1	A	8.79242e-05	0.000251212	0.000314015	0.999673	0.000113045	0.000295174	0.997073	0.998455	0.000169568	0.000194689	0.000257492	0.000169568	8.16439e-05	8.16439e-05	0.000226091	0.000131886	7.53636e-05	0.000395659	0.000150727	8.79242e-05
	T	0.999686	0.000144447	0.000144447	6.2803e-05	0.000307735	0.000295174	0.000113045	0.000288894	0.000257492	0.000226091	6.2803e-05	6.2803e-05	0.999673	0.000144447	0.000753636	0.000276333	0.000326576	0.000106765	0.000188409	0.999774
	C	0.000125606	0.999579	0.999498	8.16439e-05	2.51212e-05	0.999385	0.000163288	0.00116186	0.999542	0	0.999623	0.99973	0.000175848	1.25606e-05	0.998939	1.88409e-05	1.88409e-05	0.999472	1.25606e-05	4.39621e-05
	G	0.000100485	2.51212e-05	3.76818e-05	0.000182129	0.999554	2.51212e-05	0.00265029	9.42045e-05	3.14015e-05	0.999579	5.65227e-05	3.76818e-05	6.90833e-05	0.999761	8.16439e-05	0.999573	0.999579	2.51212e-05	0.999648	9.42045e-05
	N	0	0	0	0	0	0	0	0	0	0	0	0	0	0	0	0	0	0	0	0
	-	0	0	6.2803e-06	0	0	0	0	0	0	0	0	0	0	0	0	0	0	0	0	0
BLABE-ABES19 OT3 Light Rep. 2	A	9.6095e-05	0.000266445	0.000297021	0.999655	0.000144143	0.000279549	0.997143	0.998607	0.000104831	0.000131039	0.000279549	0.000161614	6.98873e-05	7.42553e-05	0.000340701	0.000113567	6.11514e-05	0.000502315	0.000126671	5.24155e-05
	T	0.999659	0.000200926	0.000301389	6.98873e-05	0.000279549	0.000279549	0.000104831	0.000336333	0.000336333	0.000366908	5.24155e-05	6.11514e-05	0.999646	0.000148511	0.000825544	0.000279549	0.000262077	0.000113567	0.000131039	0.999747
	C	0.000109199	0.99948	0.999323	0.000126671	2.62077e-05	0.999437	8.73591e-05	0.000956583	0.999533	1.31039e-05	0.999624	0.999755	0.000231502	3.05757e-05	0.998777	8.73591e-06	3.05757e-05	0.999358	8.73591e-06	7.42553e-05
	G	0.000122303	4.36796e-05	5.67834e-05	0.000148511	0.99955	4.36796e-06	0.00266445	0.000100463	2.62077e-05	0.99948	3.49437e-05	2.18398e-05	5.24155e-05	0.999747	5.67834e-05	0.999598	0.999646	2.62077e-05	0.999734	0.000126671
	N	0	0	0	0	0	0	0	0	0	0	0	0	0	0	0	0	0	0	0	0
	-	1.31039e-05	8.73591e-06	2.18398e-05	0	0	0	0	0	0	8.73591e-06	8.73591e-06	0	0	0	0	0	0	0	0	0
BLABE-ABES19 OT3 Light Rep. 3	A	9.57098e-05	0.000305075	0.000281148	0.999587	0.000125619	0.000221329	0.997296	0.998696	0.000107674	0.000113655	0.000299093	0.000149547	0.000101692	6.58005e-05	0.000275166	8.97279e-05	2.99093e-05	0.000400785	0.000113655	3.58912e-05
	T	0.999659	0.000346948	0.000400785	5.98186e-05	0.000263202	0.000400785	8.37461e-05	0.00025722	0.000454622	0.000281148	5.38368e-05	7.17824e-05	0.999569	0.00016151	0.000687914	0.00025722	0.000263202	8.37461e-05	0.000149547	0.999803
	C	0.000113655	0.99933	0.99927	8.97279e-05	1.19637e-05	0.999324	8.97279e-05	0.000915225	0.99939	5.98186e-06	0.999593	0.999737	0.000239275	1.79456e-05	0.998989	0	1.79456e-05	0.999486	1.19637e-05	4.78549e-05
	G	0.000113655	5.98186e-06	2.39275e-05	0.000251238	0.999587	4.1873e-05	0.00251836	0.000119637	3.58912e-05	0.999587	4.1873e-05	2.99093e-05	7.77642e-05	0.999743	3.58912e-05	0.999641	0.999677	1.79456e-05	0.999713	0.000107674
	N	0	0	0	0	0	0	0	0	0	0	0	0	0	0	0	0	0	0	0	0
	-	1.79456e-05	1.19637e-05	2.39275e-05	1.19637e-05	1.19637e-05	1.19637e-05	1.19637e-05	1.19637e-05	1.19637e-05	1.19637e-05	1.19637e-05	1.19637e-05	1.19637e-05	1.19637e-05	1.19637e-05	1.19637e-05	1.19637e-05	1.19637e-05	1.19637e-05	5.98186e-06
BLABE-ABES19 OT3 Dark Rep. 1	A	8.86647e-05	0.000246291	0.000334956	0.999714	6.89614e-05	0.000305401	0.999222	0.998384	0.000147775	0.000197033	0.000236439	0.000206884	0.000137923	3.94065e-05	0.000344807	0.000128071	6.89614e-05	0.000453175	0.000137923	4.92582e-05
	T	0.999685	0.000256142	0.000275846	3.94065e-05	0.000285697	0.000354659	7.88131e-05	0.000443324	0.000413769	0.000285697	8.86647e-05	3.94065e-05	0.999635	0.000147775	0.00115264	0.000295549	0.000256142	0.000167478	0.000216736	0.999754
	C	8.86647e-05	0.999498	0.99936	5.91098e-05	1.97033e-05	0.99932	0.000334956	0.00112309	0.999399	9.85163e-06	0.999645	0.999744	0.000147775	9.85163e-06	0.998434	0	1.97033e-05	0.99936	0	8.86647e-05
	G	0.000128071	0	1.97033e-05	0.000187181	0.999626	9.85163e-06	0.00036451	4.92582e-05	3.94065e-05	0.999507	2.95549e-05	9.85163e-06	7.88131e-05	0.999803	5.91098e-05	0.999576	0.999655	1.97033e-05	0.999645	0.000108368
	N	0	0	0	0	0	0	0	0	0	0	0	0	0	0	0	0	0	0	0	0
	-	9.85163e-06	0	9.85163e-06	0	0	9.85163e-06	0	0	0	0	0	0	0	0	9.85163e-06	0	0	0	0	0
BLABE-ABES19 OT3 Dark Rep. 2	A	0.000136275	0.00038157	0.000231668	0.999659	0.00021804	0.000231668	0.999182	0.998228	0.000122648	0.000190785	0.000258923	0.000258923	0.000122648	5.451e-05	0.000299805	8.1765e-05	2.7255e-05	0.00043608	0.000177158	5.451e-05
	T	0.999455	0.000231668	0.000313433	4.08825e-05	0.000258923	0.00032706	8.1765e-05	0.000408825	0.000395198	0.000149903	1.36275e-05	0.000122648	0.999591	0.00010902	0.000776768	0.000476963	0.000177158	0.000122648	0.000136275	0.999632
	C	0.000122648	0.999373	0.999414	0.000245295	2.7255e-05	0.999428	0.00027255	0.00129461	0.999441	5.451e-05	0.999687	0.999564	0.000177158	4.08825e-05	0.998883	1.36275e-05	1.36275e-05	0.999414	0	0.000177158
	G	0.000286178	1.36275e-05	1.36275e-05	5.451e-05	0.999496	1.36275e-05	0.000463335	6.81375e-05	4.08825e-05	0.999605	1.36275e-05	2.7255e-05	8.1765e-05	0.999768	1.36275e-05	0.9994	0.999755	2.7255e-05	0.999687	0.000136275
	N	0	0	0	0	0	0	0	0	0	0	0	0	0	0	0	0	0	0	0	0
	-	0	0	2.7255e-05	0	0	0	0	0	0	0	2.7255e-05	2.7255e-05	2.7255e-05	2.7255e-05	2.7255e-05	2.7255e-05	2.7255e-05	0	0	0
BLABE-ABES19 OT3 Dark Rep. 3	A	5.05414e-05	0.00035379	0.000151624	0.99976	5.05414e-05	0.000252707	0.999684	0.998635	0.000101083	0.00018953	0.000315884	0.000126354	7.58121e-05	0.000101083	0.000315884	7.58121e-05	6.31768e-05	0.000404331	0.000315884	7.58121e-05
	T	0.999671	0.000303249	0.000404331	2.52707e-05	0.000492779	0.000379061	0.000113718	0.00035379	0.000429602	0.000240072	0.000113718	5.05414e-05	0.99976	5.05414e-05	0.000606497	0.000138989	0.000252707	0.000176895	0.00016426	0.999747
	C	0.000126354	0.999292	0.999394	5.05414e-05	2.52707e-05	0.99933	5.05414e-05	0.000935016	0.999419	3.79061e-05	0.999507	0.999722	0.000101083	1.26354e-05	0.998989	1.26354e-05	2.52707e-05	0.999368	1.26354e-05	3.79061e-05
	G	0.000113718	2.52707e-05	3.79061e-05	0.000151624	0.999419	1.26354e-05	0.000126354	5.05414e-05	2.52707e-05	0.999507	3.79061e-05	7.58121e-05	3.79061e-05	0.99981	5.05414e-05	0.99976	0.999646	3.79061e-05	0.999495	0.000126354
	N	0	0	0	0	0	0	0	0	0	0	0	0	0	0	0	0	0	0	0	0
	-	3.79061e-05	2.52707e-05	1.26354e-05	1.26354e-05	1.26354e-05	2.52707e-05	2.52707e-05	2.52707e-05	2.52707e-05	2.52707e-05	2.52707e-05	2.52707e-05	2.52707e-05	2.52707e-05	3.79061e-05	1.26354e-05	1.26354e-05	1.26354e-05	1.26354e-05	1.26354e-05
ABES19-OFF TARGET 4
	Nucleotide	T	T	C	G	A	C	A	C	C	G	C	C	A	C	C	G	G	C	G	T
ABE-ABES19 OT4 Rep. 1	A	0.000226267	7.91936e-05	0.000588295	7.91936e-05	0.996668	0.000141417	0.927872	0.000271521	0.000429908	0.00145377	0.000197984	0.000124447	0.999372	0.00011879	0.000260207	0.000271521	0.000305461	0.000424251	0.00015273	0.000124447
	T	0.998954	0.999723	0.000175357	0.000175357	6.78802e-05	0.000220611	0.00011879	0.000254551	0.000305461	0.000260207	8.48503e-05	8.48503e-05	0.000197984	0.000113134	0.000333744	0.000463848	0.000254551	0.000209297	0.000181014	0.998744
	C	0.000147074	0.000107477	0.999202	2.26267e-05	1.69701e-05	0.999621	0.000209297	0.999412	0.999242	5.65668e-05	0.999661	0.999762	0.000322431	0.999706	0.999383	0.000113134	7.91936e-05	0.999361	9.0507e-05	7.91936e-05
	G	0.000673145	8.48503e-05	3.39401e-05	0.999723	0.00324694	1.69701e-05	0.0718003	6.22235e-05	1.69701e-05	0.998224	5.09102e-05	2.26267e-05	0.00010182	5.65668e-05	1.69701e-05	0.999146	0.999355	0	0.99957	0.00104649
	N	0	0	0	0	0	0	0	0	0	0	0	0	0	0	0	0	0	0	0	0
	-	0	5.65668e-06	0	0	0	0	0	0	5.65668e-06	5.65668e-06	5.65668e-06	5.65668e-06	5.65668e-06	5.65668e-06	5.65668e-06	5.65668e-06	5.65668e-06	5.65668e-06	5.65668e-06	5.65668e-06
ABE-ABES19 OT4 Rep. 2	A	0.000181381	4.15665e-05	0.000627277	0.000102027	0.995031	0.00015493	0.858787	0.000283408	0.000272072	0.00159086	0.000355205	0.000105806	0.999358	0.000272072	0.000313638	0.000249399	0.000241842	0.000332532	0.000238063	4.91241e-05
	T	0.999074	0.999781	0.00018516	0.000192718	7.55755e-05	0.000219169	0.000143593	0.000170045	0.000241842	0.000389214	9.44694e-05	8.69118e-05	0.000222948	4.15665e-05	0.000374099	0.000419444	0.000362762	0.000128478	0.000275851	0.99924
	C	0.0001247	6.8018e-05	0.999169	3.4009e-05	1.13363e-05	0.999599	0.000151151	0.999501	0.999463	4.53453e-05	0.999535	0.999788	0.000287187	0.999607	0.999278	0.000113363	5.66816e-05	0.999524	8.69118e-05	7.55755e-05
	G	0.000612162	9.82482e-05	3.77878e-06	0.999664	0.00487462	1.88939e-05	0.140911	3.4009e-05	1.13363e-05	0.997963	7.55755e-06	1.13363e-05	0.0001247	7.17967e-05	2.64514e-05	0.99921	0.999331	7.55755e-06	0.999392	0.000627277
	N	0	0	0	0	0	0	0	3.77878e-06	0	0	0	0	0	0	0	0	0	0	0	0
	-	7.55755e-06	1.13363e-05	1.51151e-05	7.55755e-06	7.55755e-06	7.55755e-06	7.55755e-06	7.55755e-06	1.13363e-05	1.13363e-05	7.55755e-06	7.55755e-06	7.55755e-06	7.55755e-06	7.55755e-06	7.55755e-06	7.55755e-06	7.55755e-06	7.55755e-06	7.55755e-06
ABE-ABES19 OT4 Rep. 3	A	0.000145711	7.5554e-05	0.000555861	0.000102538	0.997372	0.000145711	0.9379	0.000259042	0.000399357	0.00140315	0.000296819	0.000102538	0.999482	0.000178092	0.000232059	0.000194282	0.000275232	0.000350786	0.000178092	4.85704e-05
	T	0.999244	0.9998	0.000199678	0.000134918	6.47605e-05	0.000275232	0.000124124	0.000253645	0.000313009	0.000372373	4.31737e-05	5.93638e-05	0.000156505	9.17441e-05	0.000329199	0.000296819	0.000296819	0.000124124	0.000286026	0.999271
	C	0.000167298	4.85704e-05	0.999223	1.07934e-05	5.39671e-06	0.999547	0.000205075	0.999439	0.999266	5.39671e-05	0.999628	0.999806	0.000291422	0.999676	0.99939	0.000118728	8.09507e-05	0.999504	0.000107934	8.09507e-05
	G	0.00042634	5.39671e-05	1.07934e-05	0.999752	0.00255804	3.23803e-05	0.0617708	4.85704e-05	1.61901e-05	0.998165	2.69836e-05	3.23803e-05	6.47605e-05	5.39671e-05	4.31737e-05	0.99939	0.999347	2.15868e-05	0.999428	0.000599035
	N	0	0	0	0	0	0	0	0	0	0	0	0	0	0	0	0	0	0	0	0
	-	1.61901e-05	2.15868e-05	1.07934e-05	0	0	0	0	0	5.39671e-06	5.39671e-06	5.39671e-06	0	5.39671e-06	0	5.39671e-06	0	0	0	0	0
BLABE-ABES19 OT4 Light Rep. 1	A	7.77106e-05	0.000116566	0.000524547	3.88553e-05	0.999767	9.71383e-05	0.99559	0.000233132	0.000349698	0.00124337	0.00033027	7.77106e-05	0.999184	0.000291415	0.000291415	0.000155421	0.000194277	0.000349698	0.000233132	0.000116566
	T	0.998621	0.999806	0.000446836	0.000213704	7.77106e-05	0.000446836	7.77106e-05	0.000407981	0.000718823	0.000369126	5.8283e-05	0.000174849	0.000174849	0.000116566	0.00033027	0.000369126	0.000155421	9.71383e-05	0.000194277	0.998621
	C	0.000213704	3.88553e-05	0.99899	0	0	0.999456	0.000446836	0.99932	0.998912	3.88553e-05	0.999553	0.999689	0.000505119	0.999573	0.999359	5.8283e-05	3.88553e-05	0.999495	9.71383e-05	3.88553e-05
	G	0.00108795	1.94277e-05	1.94277e-05	0.999747	0.000155421	0	0.00388553	3.88553e-05	1.94277e-05	0.998329	1.94277e-05	3.88553e-05	0.000116566	0	0	0.999417	0.999611	5.8283e-05	0.999475	0.00122394
	N	0	0	0	0	0	0	0	0	0	0	0	0	0	0	0	0	0	0	0	0
	-	0	1.94277e-05	1.94277e-05	0	0	0	0	0	0	1.94277e-05	3.88553e-05	1.94277e-05	1.94277e-05	1.94277e-05	1.94277e-05	0	0	0	0	0
BLABE-ABES19 OT4 Light Rep. 2	A	0.000262703	8.29589e-05	0.000566886	6.91324e-05	0.99982	0.000138265	0.995921	0.000193571	0.000193571	0.00139647	0.000387141	4.14794e-05	0.999143	0.000179744	0.00027653	0.000124438	0.000248877	0.000221224	0.000110612	5.53059e-05
	T	0.998507	0.999682	0.000124438	0.000110612	4.14794e-05	0.000193571	8.29589e-05	0.000248877	0.000304183	0.000331835	4.14794e-05	8.29589e-05	0.000179744	1.38265e-05	0.00027653	0.0004701	0.000262703	0.000110612	0.000179744	0.998714
	C	0.000165918	9.67853e-05	0.999309	0	2.7653e-05	0.999654	0.000179744	0.999502	0.999488	2.7653e-05	0.999516	0.999848	0.000580712	0.999765	0.999405	0.000110612	8.29589e-05	0.999654	0.000124438	5.53059e-05
	G	0.00102316	0.000124438	0	0.99982	0.000110612	1.38265e-05	0.00381611	5.53059e-05	0	0.998244	4.14794e-05	1.38265e-05	8.29589e-05	2.7653e-05	2.7653e-05	0.999281	0.999392	0	0.999571	0.00116142
	N	0	0	0	0	0	0	0	0	0	0	0	0	0	0	0	0	0	0	0	0
	-	4.14794e-05	1.38265e-05	0	0	0	0	0	0	1.38265e-05	0	1.38265e-05	1.38265e-05	1.38265e-05	1.38265e-05	1.38265e-05	1.38265e-05	1.38265e-05	1.38265e-05	1.38265e-05	1.38265e-05
BLABE-ABES19 OT4 Light Rep. 3	A	0.000254985	0	0.000356979	0	0.999949	0.000101994	0.995053	0.000203988	0.000356979	0.00117293	0.000458973	0.000152991	0.999235	0.000152991	0.000458973	0.000101994	0.000152991	0.000203988	0.000254985	5.0997e-05
	T	0.999031	0.999796	0	0.000101994	0	0.000254985	0.000305982	0.000152991	0.000152991	0.000254985	5.0997e-05	0.000101994	0.000152991	0	0.000254985	0.000203988	0.00050997	0.000203988	0.000254985	0.998878
	C	0.000254985	5.0997e-05	0.999643	0	0	0.999643	0.000407976	0.999643	0.99949	0	0.99949	0.999745	0.000407976	0.999847	0.999235	0	0.000101994	0.999541	0.000254985	0.000152991
	G	0.000458973	0.000152991	0	0.999898	5.0997e-05	0	0.00423275	0	0	0.998572	0	0	0.000203988	0	5.0997e-05	0.999694	0.999235	5.0997e-05	0.999235	0.000917946
	N	0	0	0	0	0	0	0	0	0	0	0	0	0	0	0	0	0	0	0	0
	-	0	0	0	0	0	0	0	0	0	0	0	0	0	0	0	0	0	0	0	0
BLABE-ABES19 OT4 Dark Rep. 1	A	0.000196635	7.15035e-05	0.000637573	9.5338e-05	0.999821	0.000143007	0.999488	0.000244304	0.000309848	0.0014539	0.000315807	9.5338e-05	0.999368	0.000202593	0.000208552	0.000160883	0.000238345	0.000297931	0.000143007	6.55449e-05
	T	0.998921	0.999684	0.000178759	0.000143007	2.97931e-05	0.000196635	6.55449e-05	0.000226428	0.000339642	0.000363476	8.34207e-05	7.15035e-05	0.000196635	8.34207e-05	0.000333683	0.000286014	0.000262179	0.000125131	0.000250262	0.999392
	C	0.000137048	0.000101297	0.999166	1.19172e-05	1.78759e-05	0.999637	0.000184717	0.999505	0.999351	4.17104e-05	0.999559	0.999791	0.000339642	0.99966	0.999446	0.00013109	4.17104e-05	0.999565	0.000101297	6.55449e-05
	G	0.000738869	0.00013109	1.19172e-05	0.99975	0.00013109	2.38345e-05	0.000262179	2.38345e-05	0	0.998135	1.78759e-05	2.97931e-05	8.93793e-05	4.7669e-05	5.95862e-06	0.999416	0.999458	1.19172e-05	0.999505	0.00047669
	N	0	0	0	0	0	0	0	0	0	0	0	0	0	0	0	0	0	0	0	0
	-	5.95862e-06	1.19172e-05	5.95862e-06	0	0	0	0	0	0	5.95862e-06	2.38345e-05	1.19172e-05	5.95862e-06	5.95862e-06	5.95862e-06	5.95862e-06	0	0	0	0
BLABE-ABES19 OT4 Dark Rep. 2	A	0.00013388	4.72519e-05	0.000574898	9.45038e-05	0.999858	0.000157506	0.999236	0.000346514	0.000472519	0.00153569	0.000378015	0.000173257	0.999354	0.00025201	0.000299262	0.000212634	0.000307137	0.000417392	0.000173257	1.57506e-05
	T	0.999071	0.999811	0.000126005	0.00023626	4.72519e-05	0.000165382	0.000126005	0.000244135	0.000307137	0.000425267	0.00011813	6.30025e-05	0.000181132	3.15013e-05	0.000283511	0.000448893	0.000322888	0.000149631	0.000149631	0.999362
	C	0.000212634	7.08779e-05	0.999291	7.87532e-06	0	0.999646	0.000204758	0.999331	0.999197	2.3626e-05	0.999488	0.999716	0.000417392	0.999661	0.999417	0.000102379	7.87532e-05	0.999378	0.000110254	3.15013e-05
	G	0.000574898	5.51272e-05	0	0.999653	8.66285e-05	2.3626e-05	0.000425267	7.08779e-05	1.57506e-05	0.998008	1.57506e-05	4.72519e-05	4.72519e-05	5.51272e-05	0	0.999236	0.999291	5.51272e-05	0.999567	0.000590649
	N	0	0	0	0	0	0	0	0	0	0	0	0	0	0	0	0	0	0	0	0
	-	7.87532e-06	1.57506e-05	7.87532e-06	7.87532e-06	7.87532e-06	7.87532e-06	7.87532e-06	7.87532e-06	7.87532e-06	7.87532e-06	0	0	0	0	0	0	0	0	0	0
BLABE-ABES19 OT4 Dark Rep. 3	A	0.000183202	4.16368e-05	0.000557933	8.32737e-05	0.999817	0.000108256	0.999542	0.000341422	0.000266476	0.00140732	0.00028313	0.00015822	0.999459	0.000233166	0.000249821	0.000149893	0.000308113	0.000408041	0.000208184	4.16368e-05
	T	0.999051	0.9998	0.000191529	0.000166547	4.16368e-05	0.000258148	6.66189e-05	0.000258148	0.000416368	0.000374731	5.82916e-05	4.99642e-05	0.000166547	7.49463e-05	0.000291458	0.000366404	0.000258148	0.000174875	0.000224839	0.999392
	C	0.000183202	4.16368e-05	0.999251	8.32737e-06	8.32737e-06	0.999617	0.000133238	0.999359	0.999317	5.82916e-05	0.99965	0.999767	0.000291458	0.999625	0.999434	0.000149893	1.66547e-05	0.999417	0.00012491	4.99642e-05
	G	0.000582916	0.000116583	0	0.999734	0.000133238	1.66547e-05	0.000249821	4.16368e-05	0	0.998151	8.32737e-06	2.49821e-05	8.32737e-05	6.66189e-05	2.49821e-05	0.999334	0.999417	0	0.999442	0.000516297
	N	0	0	0	0	0	0	8.32737e-06	0	0	0	0	0	0	0	0	0	0	0	0	0
	-	0	0	0	8.32737e-06	0	0	0	0	0	8.32737e-06	0	0	0	0	0	0	0	0	0	0
ABES4-TARGET
	Nucleotide	C	T	G	T	A	C	C	G	G	A	A	T	C	G	C	T	T	T	C	G
ABE-ABES4 Rep. 1	A	0.000405335	0.000945782	7.72067e-05	0.000193017	0.00995001	0.000665907	0.000357081	0.000154413	3.86033e-05	0.520817	0.861009	0.00011581	0.000521145	0.000434287	0.000308827	0.000164064	0.000125461	4.82542e-05	0.00106159	5.7905e-05
	T	3.86033e-05	0.998552	0.000472891	0.998842	0.000366732	0.00214248	0.00285665	0.000443938	0.000376382	0.000183366	0.000135112	0.99944	0.000193017	0.000530796	6.75558e-05	0.995918	0.995406	0.999411	0.000212318	0.000453589
	C	0.999517	0.000241271	9.65083e-05	4.82542e-05	0.000106159	0.997114	0.996748	0.000135112	0.00011581	0.000135112	0.00331024	5.7905e-05	0.999247	4.82542e-05	0.999566	0.000173715	0.000154413	3.86033e-05	0.998552	1.93017e-05
	G	2.89525e-05	0.000260572	0.999353	0.000916829	0.989577	7.72067e-05	3.86033e-05	0.999267	0.999469	0.478865	0.135498	0.000386033	3.86033e-05	0.998987	5.7905e-05	0.00374452	0.00431392	0.00046324	0.000164064	0.99946
	N	0	0	0	0	0	0	0	0	0	0	0	0	0	0	0	0	0	0	0	0
	-	9.65083e-06	0	0	0	0	0	0	0	0	0	4.82542e-05	0	0	0	0	0	0	3.86033e-05	9.65083e-06	9.65083e-06
ABE-ABES4 Rep. 2	A	0.000341323	0.000834345	9.48119e-05	0.000170661	0.0115671	0.00039821	0.000303398	0.000208586	3.79248e-05	0.509367	0.860911	7.58495e-05	0.000341323	0.000663683	0.000341323	0.000113774	0.000208586	1.89624e-05	0.000587834	0.000113774
	T	5.68871e-05	0.998502	0.000341323	0.998673	0.000265473	0.00189624	0.00269266	0.000379248	0.000493022	0.000189624	0.000265473	0.999564	0.000189624	0.000644721	0.000113774	0.996094	0.99562	0.999507	0.000170661	0.000530947
	C	0.999564	0.000303398	3.79248e-05	0.000189624	0.000132737	0.997611	0.996947	9.48119e-05	1.89624e-05	0.000113774	0.00312879	1.89624e-05	0.99945	1.89624e-05	0.999507	0.000170661	0.000132737	3.79248e-05	0.999071	1.89624e-05
	G	3.79248e-05	0.000360285	0.999526	0.000967081	0.988035	9.48119e-05	5.68871e-05	0.999317	0.99945	0.490329	0.135676	0.000341323	1.89624e-05	0.998673	3.79248e-05	0.00362181	0.00403899	0.000417172	0.000151699	0.999336
	N	0	0	0	0	0	0	0	0	0	0	0	0	0	0	0	0	0	0	0	0
	-	0	0	0	0	0	0	0	0	0	0	1.89624e-05	0	0	0	0	0	0	1.89624e-05	1.89624e-05	0
ABE-ABES4 Rep. 3	A	0.000470874	0.000878361	4.52763e-05	0.000162995	0.00805919	0.000434653	0.000244492	0.000253547	4.52763e-05	0.512148	0.862079	0.000108663	0.000353155	0.000651979	0.00032599	4.52763e-05	0.000135829	6.33868e-05	0.000742532	5.43316e-05
	T	7.24421e-05	0.998461	0.000244492	0.998841	0.000507095	0.00162089	0.00314218	0.000534261	0.000335045	0.000208271	0.000108663	0.999602	0.000271658	0.000407487	5.43316e-05	0.996767	0.996152	0.99952	0.00017205	0.000570482
	C	0.999402	0.000208271	5.43316e-05	7.24421e-05	4.52763e-05	0.997818	0.996568	8.14974e-05	4.52763e-05	6.33868e-05	0.00274375	5.43316e-05	0.999321	2.71658e-05	0.999556	0.000117718	6.33868e-05	2.71658e-05	0.998977	2.71658e-05
	G	1.81105e-05	0.000425597	0.999629	0.000896471	0.991361	9.96079e-05	1.81105e-05	0.999104	0.999556	0.487563	0.13505	0.000217326	3.62211e-05	0.998886	4.52763e-05	0.00304257	0.00364022	0.000371266	9.96079e-05	0.999339
	N	0	0	0	0	0	0	0	0	0	0	0	0	0	0	0	0	0	0	0	0
	-	3.62211e-05	2.71658e-05	2.71658e-05	2.71658e-05	2.71658e-05	2.71658e-05	2.71658e-05	2.71658e-05	1.81105e-05	1.81105e-05	1.81105e-05	1.81105e-05	1.81105e-05	2.71658e-05	1.81105e-05	2.71658e-05	9.05526e-06	1.81105e-05	9.05526e-06	9.05526e-06
BLABE-ABES4 Light Rep. 1	A	0.000546204	0.000670341	0.000124137	0.000223447	0.198471	0.000719996	0.000571031	0.00019862	7.44823e-05	0.992155	0.991012	0.000223447	0.000645514	0.00019862	0.000521376	0.000124137	0.000173792	9.93098e-05	0.000844133	7.44823e-05
	T	2.48274e-05	0.999106	0.000273102	0.998932	0.000422067	0.000571031	0.000148965	0.000422067	0.000496549	0.000148965	0.00019862	0.999206	0.000223447	0.000670341	7.44823e-05	0.998014	0.99573	0.999131	2.48274e-05	0.000273102
	C	0.999379	0.000124137	7.44823e-05	9.93098e-05	0.000223447	0.998659	0.99928	7.44823e-05	7.44823e-05	0.000397239	0.0075972	0.000124137	0.999131	4.96549e-05	0.999354	9.93098e-05	4.96549e-05	9.93098e-05	0.999057	4.96549e-05
	G	4.96549e-05	9.93098e-05	0.999528	0.000744823	0.800884	4.96549e-05	0	0.999305	0.999354	0.00727444	0.00119172	0.000446894	0	0.999081	4.96549e-05	0.00176275	0.00404687	0.000645514	7.44823e-05	0.999603
	N	0	0	0	0	0	0	0	0	0	2.48274e-05	0	0	0	0	0	0	0	0	0	0
	-	0	0	0	0	0	0	0	0	0	0	0	0	0	0	0	0	0	2.48274e-05	0	0
BLABE-ABES4 Light Rep. 2	A	0.000452796	0.000533652	1.61713e-05	0.000194055	0.229875	0.000646851	0.000291083	0.000161713	9.70277e-05	0.993434	0.991769	0.000274912	0.000420453	0.000549824	0.000468967	0.000113199	0.000177884	0	0.000646851	3.23426e-05
	T	1.61713e-05	0.999305	0.000210227	0.998933	0.000291083	0.000388111	0.000161713	0.000533652	0.000420453	0.000258741	0.000113199	0.999256	0.000355768	0.000468967	8.08564e-05	0.998027	0.995407	0.999434	9.70277e-05	0.00037194
	C	0.999499	0.000113199	3.23426e-05	9.70277e-05	0.000210227	0.998868	0.999531	9.70277e-05	4.85139e-05	0.000420453	0.00721239	3.23426e-05	0.999208	3.23426e-05	0.999434	0.00012937	0.000113199	1.61713e-05	0.999191	0
	G	3.23426e-05	4.85139e-05	0.999741	0.000776222	0.769624	9.70277e-05	1.61713e-05	0.999208	0.999434	0.00588635	0.000905592	0.000436625	1.61713e-05	0.998949	1.61713e-05	0.00173033	0.00430156	0.000533652	6.46851e-05	0.999596
	N	0	0	0	0	0	0	0	0	0	0	0	0	0	0	0	0	0	0	0	0
	-	0	0	0	0	0	0	0	0	0	0	0	0	0	0	0	0	0	1.61713e-05	0	0
BLABE-ABES4 Light Rep. 3	A	0.000420264	0.000515779	9.55146e-05	0.00013372	0.228375	0.000553985	0.000362956	0.000171926	7.64117e-05	0.993104	0.991767	0.000210132	0.00045847	0.000420264	0.000305647	0.000114618	0.000191029	0.000152823	0.000725911	3.82059e-05
	T	5.73088e-05	0.999045	0.000286544	0.999427	0.000152823	0.000191029	0.000286544	0.000630397	0.000305647	0.000171926	0.00013372	0.999561	0.000114618	0.000305647	1.91029e-05	0.99788	0.996141	0.999064	0.00013372	0.000592191
	C	0.999446	0.000210132	1.91029e-05	3.82059e-05	0.000286544	0.999236	0.999331	0.000267441	1.91029e-05	0.000305647	0.00699167	7.64117e-05	0.99937	1.91029e-05	0.999656	0.000114618	7.64117e-05	5.73088e-05	0.999102	5.73088e-05
	G	5.73088e-05	0.000229235	0.999599	0.000401161	0.771185	1.91029e-05	1.91029e-05	0.99893	0.999599	0.00641858	0.00110797	0.000152823	5.73088e-05	0.999255	1.91029e-05	0.00189119	0.00359135	0.000725911	3.82059e-05	0.999312
	N	0	0	0	0	0	0	0	0	0	0	0	0	0	0	0	0	0	0	0	0
	-	1.91029e-05	0	0	0	0	0	0	0	0	0	0	0	0	0	0	0	0	0	0	0
BLABE-ABES4 Dark Rep. 1	A	0.000310444	0.000818442	5.64443e-05	0.000197555	0.91357	0.000794924	0.000545628	0.000150518	7.99627e-05	0.998617	0.993551	0.00017874	0.000503295	0.00039511	0.000319851	9.87775e-05	0.000202259	6.58517e-05	0.00070085	5.17406e-05
	T	3.29258e-05	0.998744	0.000385703	0.99889	0.000117592	0.00017874	0.000197555	0.000578554	0.00026811	0.000174037	0.000108185	0.999473	0.000159925	0.000507999	5.64443e-05	0.99722	0.994953	0.999229	0.000159925	0.000460962
	C	0.999572	0.00026811	6.58517e-05	7.05554e-05	0.000846664	0.998951	0.999238	0.000122296	5.64443e-05	0.000540924	0.00611009	5.17406e-05	0.999327	3.76295e-05	0.999591	0.000108185	7.52591e-05	7.52591e-05	0.999073	9.40738e-06
	G	6.58517e-05	0.000169333	0.999492	0.000841961	0.0854661	7.52591e-05	1.88148e-05	0.999149	0.999595	0.000667924	0.000230481	0.000291629	9.40738e-06	0.999059	3.29258e-05	0.00257292	0.00476954	0.000620887	6.1148e-05	0.999478
	N	0	0	0	0	0	0	0	0	0	0	0	0	0	0	0	0	0	0	0	0
	-	1.88148e-05	0	0	0	0	0	0	0	0	0	0	4.70369e-06	0	0	0	0	0	9.40738e-06	4.70369e-06	0
BLABE-ABES4 Dark Rep. 2	A	0.000460464	0.000818603	2.55813e-05	0.000153488	0.910696	0.000946509	0.000741859	0.000102325	7.6744e-05	0.998593	0.994423	0.000102325	0.000562789	0.000460464	0.000358139	0.000102325	0.000204651	2.55813e-05	0.000716277	2.55813e-05
	T	5.11627e-05	0.998798	0.000537208	0.998747	7.6744e-05	0.000153488	0.000179069	0.000588371	0.000665115	0.000179069	0.000127907	0.999412	0.000179069	0.000639533	5.11627e-05	0.9978	0.99583	0.999309	7.6744e-05	0.000639533
	C	0.999412	0.000153488	0.000127907	0	0.000716277	0.998849	0.998977	0.000306976	0.000127907	0.000434883	0.00529534	0.000127907	0.999258	0	0.999565	0.000153488	0.000255813	0.000102325	0.999156	0
	G	2.55813e-05	0.000179069	0.999284	0.0011	0.0885114	5.11627e-05	0.000102325	0.999002	0.99913	0.000793021	0.000153488	0.000358139	0	0.9989	2.55813e-05	0.00194418	0.00370929	0.000562789	5.11627e-05	0.999335
	N	0	0	0	0	0	0	0	0	0	0	0	0	0	0	0	0	0	0	0	0
	-	5.11627e-05	5.11627e-05	2.55813e-05	0	0	0	0	0	0	0	0	0	0	0	0	0	0	0	0	0
BLABE-ABES4 Dark Rep. 3	A	0.000447672	0.000805809	3.58137e-05	0.000143255	0.911307	0.000796856	0.000474532	9.84878e-05	0.000116395	0.998514	0.99333	0.000205929	0.000564066	0.000331277	0.000429765	0.000134301	0.000179069	4.47672e-05	0.000707321	3.58137e-05
	T	5.37206e-05	0.998702	0.000564066	0.998693	0.000152208	0.00031337	0.000214882	0.000752088	0.000411858	0.000214882	0.000143255	0.999409	0.000205929	0.000581973	8.95343e-05	0.997036	0.994109	0.999373	6.2674e-05	0.000528253
	C	0.999481	0.000214882	5.37206e-05	7.16275e-05	0.000761042	0.998827	0.999284	0.000232789	3.58137e-05	0.000367091	0.00632112	6.2674e-05	0.999203	1.79069e-05	0.999445	8.05809e-05	9.84878e-05	8.95343e-05	0.999185	2.68603e-05
	G	1.79069e-05	0.000277556	0.999346	0.00109232	0.0877795	6.2674e-05	2.68603e-05	0.998917	0.999436	0.000904297	0.000205929	0.000322324	2.68603e-05	0.999069	3.58137e-05	0.0027487	0.0056138	0.000474532	4.47672e-05	0.999409
	N	0	0	0	0	0	0	0	0	0	0	0	0	0	0	0	0	0	0	0	0
	-	0	0	0	0	0	0	0	0	0	0	0	0	0	0	0	0	0	1.79069e-05	0	0
ABES4-OFF TARGET 1
	Nucleotide	C	G	A	A	A	G	C	G	A	T	A	A	C	G	G	T	A	C	A	G
ABE-ABES4 OT1 Rep. 1	A	0.000128295	0.000100803	0.999817	0.998158	0.999377	4.58196e-05	0.000320738	0.000407795	0.999863	6.41475e-05	0.999148	0.998827	0.000123713	0.000164951	0.00124171	0.000132877	0.999771	0.000100803	0.999711	0.000100803
	T	0.000192443	0.00053609	3.20738e-05	0.000160369	3.20738e-05	0.000114549	0.000192443	0.000242844	3.20738e-05	0.778196	4.58196e-05	8.24754e-05	0.0002795	0.00049027	0.000306992	0.0365228	8.70573e-05	4.12377e-05	5.04016e-05	0.000174115
	C	0.999565	1.83279e-05	7.78934e-05	0.00153038	0.00046736	2.29098e-05	0.999455	1.83279e-05	5.04016e-05	0.221593	0.000636893	0.000994286	0.999565	5.49836e-05	7.78934e-05	0.96334	5.49836e-05	0.999849	0.000119131	3.20738e-05
	G	0.000109967	0.99934	6.87295e-05	0.000151205	0.000123713	0.999817	2.74918e-05	0.999326	5.49836e-05	0.000132877	0.000142041	7.78934e-05	2.29098e-05	0.99929	0.998373	4.58196e-06	8.70573e-05	4.58196e-06	0.000114549	0.999684
	N	0	0	0	0	0	0	0	0	0	0	0	0	0	0	0	0	0	0	0	0
	-	4.58196e-06	4.58196e-06	4.58196e-06	0	0	0	4.58196e-06	4.58196e-06	0	1.37459e-05	2.74918e-05	1.83279e-05	9.16393e-06	0	0	0	0	4.58196e-06	4.58196e-06	9.16393e-06
ABE-ABES4 OT1 Rep. 2	A	0.000156311	0.000180359	0.999844	0.998389	0.999399	7.81555e-05	0.000258514	0.00027655	0.999814	0.000132263	0.999218	0.998701	0.000168335	0.000204407	0.0014068	0.000186371	0.999699	0.000114227	0.999513	0.000114227
	T	0.000150299	0.000462921	6.01196e-06	0.000144287	5.41077e-05	0.000186371	0.000234467	0.00027655	3.00598e-05	0.769868	6.61316e-05	6.01196e-05	0.000210419	0.00067334	0.000414826	0.031148	7.81555e-05	8.41675e-05	8.41675e-05	0.000240479
	C	0.999537	3.60718e-05	7.21436e-05	0.0013046	0.000390778	3.60718e-05	0.999483	2.40479e-05	9.01795e-05	0.229807	0.000492981	0.00113025	0.999603	5.41077e-05	7.81555e-05	0.9686	0.000114227	0.999772	0.000270538	3.60718e-05
	G	0.000138275	0.999297	6.01196e-05	0.000144287	0.000132263	0.999687	1.20239e-05	0.999411	5.41077e-05	0.000180359	0.000204407	9.01795e-05	0	0.999056	0.998088	4.80957e-05	8.41675e-05	1.20239e-05	0.000114227	0.999585
	N	0	0	0	0	0	0	0	0	0	0	0	0	0	0	0	0	0	0	0	0
	-	1.80359e-05	2.40479e-05	1.80359e-05	1.80359e-05	2.40479e-05	1.20239e-05	1.20239e-05	1.20239e-05	1.20239e-05	1.20239e-05	1.80359e-05	1.80359e-05	1.80359e-05	1.20239e-05	1.20239e-05	1.80359e-05	2.40479e-05	1.80359e-05	1.80359e-05	2.40479e-05
ABE-ABES4 OT1 Rep. 3	A	0.000165132	0.000165132	0.999785	0.998448	0.999455	0.000107336	0.000371548	0.000206415	0.999893	9.08228e-05	0.999224	0.998968	0.000140362	0.000239442	0.00109813	0.000148619	0.999794	7.43095e-05	0.99962	0.000107336
	T	9.08228e-05	0.000445857	4.12831e-05	0.000189902	2.47698e-05	0.000181646	0.000313751	0.000181646	8.25662e-06	0.77215	3.30265e-05	9.90794e-05	0.000156876	0.000421087	0.000355034	0.0291706	7.43095e-05	6.60529e-05	4.12831e-05	0.000132106
	C	0.999661	7.43095e-05	9.90794e-05	0.00127978	0.000454114	8.25662e-06	0.999315	3.30265e-05	7.43095e-05	0.227651	0.00056145	0.000866945	0.999686	3.30265e-05	0.000132106	0.970656	6.60529e-05	0.999843	0.000198159	1.65132e-05
	G	8.25662e-05	0.999315	7.43095e-05	8.25662e-05	6.60529e-05	0.999703	0	0.999579	1.65132e-05	8.25662e-05	0.000173389	5.77963e-05	8.25662e-06	0.999298	0.998406	1.65132e-05	5.77963e-05	8.25662e-06	0.000132106	0.999736
	N	0	0	0	0	0	0	0	0	0	0	0	0	0	0	0	0	0	0	0	0
	-	0	0	0	0	0	0	0	0	8.25662e-06	2.47698e-05	8.25662e-06	8.25662e-06	8.25662e-06	8.25662e-06	8.25662e-06	8.25662e-06	8.25662e-06	8.25662e-06	8.25662e-06	8.25662e-06
BLABE-ABES4 OT1 Light Rep. 1	A	0.000194896	6.49652e-05	0.999842	0.998497	0.999517	3.7123e-05	0.00037123	0.000194896	0.999842	6.49652e-05	0.999332	0.999072	0.000204176	0.000139211	0.000194896	0.000102088	0.999378	0.000167053	0.999638	0.000111369
	T	0.00012993	0.000269142	9.28074e-06	0.00012993	9.28074e-05	0.000185615	0.000148492	0.000259861	2.78422e-05	0.999703	6.49652e-05	0.00012993	0.000241299	0.000668213	0.000343387	0.999239	0.000111369	0.000176334	4.64037e-05	0.000269142
	C	0.999499	0	5.56845e-05	0.00121578	0.000278422	1.85615e-05	0.999443	1.85615e-05	5.56845e-05	0.000102088	0.000464037	0.000677494	0.999527	2.78422e-05	3.7123e-05	0.000556845	0.000408353	0.999619	0.000157773	1.85615e-05
	G	0.000157773	0.999647	7.42459e-05	0.000139211	9.28074e-05	0.99974	1.85615e-05	0.999508	5.56845e-05	0.000111369	0.00012065	0.000102088	9.28074e-06	0.999146	0.999406	8.35267e-05	8.35267e-05	1.85615e-05	0.000139211	0.999582
	N	0	0	0	0	0	0	0	0	0	0	0	0	0	0	0	0	0	0	0	0
	-	1.85615e-05	1.85615e-05	1.85615e-05	1.85615e-05	1.85615e-05	1.85615e-05	1.85615e-05	1.85615e-05	1.85615e-05	1.85615e-05	1.85615e-05	1.85615e-05	1.85615e-05	1.85615e-05	1.85615e-05	1.85615e-05	1.85615e-05	1.85615e-05	1.85615e-05	1.85615e-05
BLABE-ABES4 OT1 Light Rep. 2	A	0.000179556	8.82029e-05	0.999855	0.998557	0.999543	7.87526e-05	0.000396913	0.000189006	0.999817	4.72515e-05	0.999474	0.999279	0.000107103	0.000119704	0.000252008	9.45031e-05	0.999401	9.76532e-05	0.999764	9.1353e-05
	T	0.000182706	0.000352811	3.78012e-05	0.000179556	8.50528e-05	0.000173256	0.000195306	0.000217357	3.46511e-05	0.999638	4.09513e-05	0.000107103	0.000239408	0.000551268	0.000289809	0.999461	5.98519e-05	0.000100803	6.3002e-05	0.000192156
	C	0.999524	6.3002e-06	5.67018e-05	0.00113089	0.000220507	2.20507e-05	0.999398	6.3002e-06	6.61521e-05	0.000129154	0.000393763	0.000485116	0.99965	3.78012e-05	8.19027e-05	0.000371712	0.000444164	0.999795	0.000100803	2.83509e-05
	G	0.000113404	0.999553	5.04016e-05	0.000132304	0.000132304	0.999726	9.45031e-06	0.999587	8.19027e-05	0.000182706	7.24524e-05	0.000126004	3.1501e-06	0.999291	0.999376	6.93023e-05	9.45031e-05	6.3002e-06	7.24524e-05	0.999688
	N	0	0	0	0	0	0	0	0	0	0	0	0	0	0	0	0	0	0	0	0
	-	0	0	0	0	1.89006e-05	0	0	0	0	3.1501e-06	1.89006e-05	3.1501e-06	0	0	0	3.1501e-06	0	0	0	0
BLABE-ABES4 OT1 Light Rep. 3	A	0.000220959	6.23219e-05	0.99983	0.998759	0.999558	5.09906e-05	0.000390928	0.000254953	0.999824	7.93188e-05	0.999269	0.999252	0.000118978	8.49844e-05	0.00027195	6.79875e-05	0.999252	0.000118978	0.999705	6.23219e-05
	T	0.000220959	0.000311609	2.26625e-05	0.000186966	5.66563e-05	0.000152972	0.000203963	0.000249288	4.5325e-05	0.99966	7.36531e-05	6.79875e-05	0.000169969	0.000549566	0.000277616	0.999331	7.36531e-05	0.000107647	5.09906e-05	0.000130309
	C	0.999411	5.66563e-06	0.000101981	0.000917831	0.000215294	1.13313e-05	0.999399	1.69969e-05	3.39938e-05	0.000118978	0.000521238	0.000515572	0.999705	5.09906e-05	9.065e-05	0.000481578	0.000577894	0.999756	0.000107647	5.66563e-06
	G	0.000147306	0.99962	4.5325e-05	0.000135975	0.000169969	0.999785	5.66563e-06	0.999479	9.63156e-05	0.000141641	0.000124644	0.000164303	5.66563e-06	0.999314	0.99936	0.000118978	9.63156e-05	1.69969e-05	0.000135975	0.999802
	N	0	0	0	0	0	0	0	0	0	0	5.66563e-06	0	0	0	0	0	0	0	0	0
	-	0	0	0	0	0	0	0	0	0	0	5.66563e-06	0	0	0	0	0	0	0	0	0
BLABE-ABES4 OT1 Dark Rep. 1	A	0.000174438	0.000117863	0.999854	0.998477	0.999573	6.1289e-05	0.000436094	0.000221583	0.999863	3.30017e-05	0.999314	0.999128	0.000150865	0.000127292	0.000242799	7.54326e-05	0.999415	0.000141436	0.999755	0.000115506
	T	0.000122578	0.000393664	5.18599e-05	0.000190939	8.01471e-05	0.000214511	0.000165009	0.000261657	3.77163e-05	0.999736	6.60035e-05	9.6648e-05	0.000261657	0.00058696	0.000384235	0.999479	6.1289e-05	0.000122578	7.0718e-05	0.000176795
	C	0.999554	2.35727e-05	4.00735e-05	0.00117628	0.000238084	1.88581e-05	0.999385	9.42907e-06	6.36462e-05	0.000115506	0.000513884	0.000652963	0.999566	2.12154e-05	8.72189e-05	0.000367734	0.000417236	0.999708	9.90052e-05	9.42907e-06
	G	0.000146151	0.99946	5.18599e-05	0.000153222	9.90052e-05	0.999705	1.41436e-05	0.999507	3.5359e-05	0.000115506	9.90052e-05	0.000120221	1.88581e-05	0.999262	0.999281	7.54326e-05	0.00010372	2.59299e-05	7.30753e-05	0.999696
	N	0	0	0	0	0	0	0	0	0	0	0	0	0	0	0	0	0	0	0	0
	-	2.35727e-06	4.71453e-06	2.35727e-06	2.35727e-06	9.42907e-06	0	0	0	0	0	7.0718e-06	2.35727e-06	2.35727e-06	2.35727e-06	4.71453e-06	2.35727e-06	2.35727e-06	2.35727e-06	2.35727e-06	2.35727e-06
BLABE-ABES4 OT1 Dark Rep. 2	A	0.000209393	8.63478e-05	0.99986	0.99864	0.999605	6.26021e-05	0.000481389	0.000261202	0.999849	5.39674e-05	0.99932	0.999253	0.000157585	0.000185648	0.000194282	8.63478e-05	0.999406	0.000159743	0.999683	9.28239e-05
	T	0.000168378	0.00034755	4.53326e-05	0.000209393	6.47608e-05	0.000168378	0.000211552	0.000254726	4.74913e-05	0.999624	8.20304e-05	0.000118728	0.000265519	0.000643291	0.000291424	0.999532	0.000103617	0.000112252	6.90782e-05	0.000172696
	C	0.999493	3.88565e-05	4.53326e-05	0.000982206	0.000185648	1.07935e-05	0.999285	1.07935e-05	4.53326e-05	0.000105776	0.000431739	0.000485706	0.99956	3.02217e-05	0.000114411	0.000256885	0.000395041	0.999709	0.000116569	1.51109e-05
	G	0.000127363	0.999523	4.74913e-05	0.000157585	0.000127363	0.999747	1.94282e-05	0.999471	5.39674e-05	0.000209393	0.000157585	0.000135998	1.07935e-05	0.999137	0.999393	0.000118728	8.63478e-05	1.07935e-05	0.000123046	0.9997
	N	0	0	0	0	0	0	0	0	0	0	0	0	0	0	0	0	0	0	0	0
	-	2.15869e-06	4.31739e-06	2.15869e-06	1.07935e-05	1.72696e-05	1.07935e-05	2.15869e-06	2.15869e-06	4.31739e-06	6.47608e-06	8.63478e-06	6.47608e-06	6.47608e-06	4.31739e-06	6.47608e-06	6.47608e-06	8.63478e-06	8.63478e-06	8.63478e-06	1.94282e-05
BLABE-ABES4 OT1 Dark Rep. 3	A	0.000250327	0.000103794	0.999872	0.998852	0.999548	5.49499e-05	0.000393808	0.000232011	0.999899	6.41082e-05	0.999411	0.999365	0.00014348	0.000155691	0.000210641	7.63193e-05	0.999411	0.000161797	0.999725	7.02138e-05
	T	0.000183166	0.000390755	1.52639e-05	0.000204536	7.93721e-05	0.000210641	0.000210641	0.000256433	3.35805e-05	0.999689	7.02138e-05	0.000122111	0.000183166	0.000683821	0.00036328	0.999588	4.27388e-05	0.000103794	6.41082e-05	0.00019843
	C	0.999444	2.7475e-05	5.80027e-05	0.000812038	0.000277802	2.13694e-05	0.999392	9.15832e-06	2.7475e-05	0.000100742	0.00036328	0.000396861	0.999646	2.13694e-05	9.76887e-05	0.000250327	0.000430441	0.999716	8.54777e-05	2.44222e-05
	G	0.000119058	0.999472	5.18971e-05	0.000128216	8.54777e-05	0.999713	3.05277e-06	0.999502	3.96861e-05	0.000146533	0.000137375	0.0001099	2.13694e-05	0.999136	0.999325	8.24249e-05	0.000112953	1.52639e-05	0.000122111	0.999704
	N	0	0	0	0	0	0	0	0	0	0	0	0	0	0	0	0	0	0	0	0
	-	3.05277e-06	6.10555e-06	3.05277e-06	3.05277e-06	9.15832e-06	0	0	0	0	0	1.83166e-05	6.10555e-06	6.10555e-06	3.05277e-06	3.05277e-06	3.05277e-06	3.05277e-06	3.05277e-06	3.05277e-06	3.05277e-06

## Sheet: sgRNA-independent-ABE
Cas9-independent off-target DNA editing of split-engineered ABE(TadA-8e) in E. coli DH10B
ABES4-TARGET
	Nucleotide	C	T	G	T	A	C	C	G	G	A	A	T	C	G	C	T	T	T	C	G
ABE-ABES4 Rep. 1	A	0.000315386	0.000765938	0.000180221	0.000135166	0.00838027	0.000585718	0.000270331	9.01104e-05	0	0.523586	0.866862	0.000180221	0.000585718	0.000450552	0.000450552	0.000225276	0.000225276	0	0.000675828	9.01104e-05
	T	9.01104e-05	0.999144	0.000585718	0.998829	0.000450552	0.00135166	0.00252309	0.000495607	0.000405497	0.000135166	9.01104e-05	0.999234	0.000315386	0.000585718	0.000180221	0.995494	0.99581	0.999459	0.000225276	0.000450552
	C	0.999549	9.01104e-05	4.50552e-05	0.000360442	4.50552e-05	0.997882	0.997162	0.000135166	4.50552e-05	9.01104e-05	0.00324397	0.000135166	0.999099	9.01104e-05	0.999234	9.01104e-05	0.000225276	0	0.999099	4.50552e-05
	G	4.50552e-05	0	0.999189	0.000675828	0.991124	0.000180221	4.50552e-05	0.999279	0.999549	0.476188	0.129759	0.000450552	0	0.998874	0.000135166	0.00419013	0.00373958	0.000405497	0	0.999414
	N	0	0	0	0	0	0	0	0	0	0	0	0	0	0	0	0	0	0	0	0
	-	0	0	0	0	0	0	0	0	0	0	4.50552e-05	0	0	0	0	0	0	0.000135166	0	0
ABE-ABES4 Rep. 2	A	0.000356496	0.000699282	6.8557e-05	0.000233094	0.00684199	0.00058959	0.000246805	8.22684e-05	5.48456e-05	0.506897	0.860418	1.37114e-05	0.000342785	0.000411342	0.000425053	5.48456e-05	0.000150825	1.37114e-05	0.000671859	6.8557e-05
	T	5.48456e-05	0.998793	0.000233094	0.999122	0.000287939	0.00154939	0.00322218	0.000534745	0.000534745	0.000246805	0.000109691	0.999589	0.000315362	0.000603302	9.59798e-05	0.996517	0.996696	0.999712	0.000123403	0.000342785
	C	0.999548	0.000178248	6.8557e-05	0.000123403	0	0.997779	0.996504	0.000109691	2.74228e-05	4.11342e-05	0.00303022	4.11342e-05	0.999328	1.37114e-05	0.999424	0.000109691	0.000123403	1.37114e-05	0.999109	0
	G	4.11342e-05	0.000329074	0.99963	0.000521033	0.99287	8.22684e-05	2.74228e-05	0.999273	0.999383	0.492815	0.136415	0.000356496	1.37114e-05	0.998972	5.48456e-05	0.00331816	0.00303022	0.000260517	9.59798e-05	0.999589
	N	0	0	0	0	0	0	0	0	0	0	0	0	0	0	0	0	0	0	0	0
	-	0	0	0	0	0	0	0	0	0	0	2.74228e-05	0	0	0	0	0	0	0	0	0
ABE-ABES4 Rep. 3	A	0.00033527	0.000768001	4.28833e-05	0.000241706	0.00781646	0.000460021	0.000284589	0.000136447	7.01727e-05	0.512799	0.864075	0.000105259	0.000374254	0.000483412	0.000261198	0.000132548	0.000202721	5.06803e-05	0.000580874	3.50864e-05
	T	7.01727e-05	0.998491	0.000327473	0.999174	0.000339168	0.00163736	0.0028303	0.000456123	0.000343067	0.000230011	0.000155939	0.99952	0.000214417	0.000549686	0.000113056	0.996094	0.995431	0.999482	0.000194924	0.000378153
	C	0.99954	0.000265097	5.45788e-05	8.96651e-05	2.33909e-05	0.99784	0.996834	9.74621e-05	4.67818e-05	0.000167635	0.00270945	6.62742e-05	0.999384	3.50864e-05	0.999595	0.000132548	9.35636e-05	5.84773e-05	0.999049	3.50864e-05
	G	3.89848e-05	0.00046392	0.999563	0.000483412	0.991809	5.06803e-05	3.11879e-05	0.999298	0.999524	0.486792	0.13304	0.000300183	1.94924e-05	0.998924	2.33909e-05	0.00363339	0.00426884	0.000389848	0.000171533	0.999548
	N	0	0	0	0	0	0	0	0	0	0	0	0	0	0	0	0	0	0	0	0
	-	1.55939e-05	1.16955e-05	1.16955e-05	1.16955e-05	1.16955e-05	1.16955e-05	1.94924e-05	1.16955e-05	1.55939e-05	1.16955e-05	1.94924e-05	7.79697e-06	7.79697e-06	7.79697e-06	7.79697e-06	7.79697e-06	3.89848e-06	1.94924e-05	3.89848e-06	3.89848e-06
BLABE-ABES4 Light Rep. 1	A	0.000348673	0.000968536	5.81121e-05	0.000135595	0.20274	0.000594035	0.000297018	0.000154966	4.51983e-05	0.992671	0.993776	0.000148509	0.000439069	0.000342216	0.0003745	7.74828e-05	0.000142052	7.10259e-05	0.000639233	1.29138e-05
	T	7.10259e-05	0.998657	0.000148509	0.999367	0.000232449	0.00045844	0.000219535	0.000555294	0.000361587	0.00018725	0.000148509	0.999483	0.000122681	0.000516552	0.000142052	0.998199	0.996074	0.999496	8.39397e-05	0.000322845
	C	0.999542	0.000200164	5.81121e-05	5.16552e-05	0.000193707	0.998864	0.999451	0.000116224	3.22845e-05	0.000206621	0.00492016	6.4569e-05	0.999419	4.51983e-05	0.999445	0.000161423	5.81121e-05	4.51983e-05	0.999219	6.4569e-06
	G	3.22845e-05	0.000174336	0.999735	0.000445526	0.796834	7.74828e-05	2.58276e-05	0.999167	0.999561	0.00693471	0.00114287	0.000303474	1.93707e-05	0.999096	3.87414e-05	0.00156257	0.00371918	0.000368043	5.16552e-05	0.999651
	N	0	0	0	0	0	0	0	0	0	0	0	0	0	0	0	0	0	0	0	0
	-	6.4569e-06	0	0	0	0	6.4569e-06	6.4569e-06	6.4569e-06	0	0	1.29138e-05	0	0	0	0	0	6.4569e-06	1.93707e-05	6.4569e-06	6.4569e-06
BLABE-ABES4 Light Rep. 2	A	0.000373778	0.000626982	2.41147e-05	0.000192918	0.231224	0.000566695	0.00040995	0.00018086	0.000108516	0.993344	0.994321	0.000120573	0.000337606	0.00059081	0.000289376	8.44014e-05	0.000108516	4.82294e-05	0.000566695	4.82294e-05
	T	6.02867e-05	0.998782	0.000168803	0.99918	0.000192918	0.000482294	0.000156745	0.000506408	0.000277319	0.000144688	0.000168803	0.999578	0.00018086	0.000530523	7.23441e-05	0.9983	0.996527	0.999578	0.000192918	0.000397892
	C	0.999542	0.000277319	8.44014e-05	4.82294e-05	0.000168803	0.998818	0.999373	8.44014e-05	1.20573e-05	0.000265262	0.00434064	6.02867e-05	0.999433	1.20573e-05	0.999566	0.000120573	6.02867e-05	2.41147e-05	0.999204	0
	G	1.20573e-05	0.000301434	0.999711	0.000566695	0.768403	0.000120573	3.6172e-05	0.999216	0.999578	0.00623365	0.00115751	0.00022909	3.6172e-05	0.998855	6.02867e-05	0.00148305	0.00329166	0.000349663	3.6172e-05	0.999554
	N	0	0	0	0	0	0	0	0	0	0	0	0	0	0	0	0	0	0	0	0
	-	1.20573e-05	1.20573e-05	1.20573e-05	1.20573e-05	1.20573e-05	1.20573e-05	2.41147e-05	1.20573e-05	2.41147e-05	1.20573e-05	1.20573e-05	1.20573e-05	1.20573e-05	1.20573e-05	1.20573e-05	1.20573e-05	1.20573e-05	0	0	0
BLABE-ABES4 Light Rep. 3	A	0.00044985	0.000879065	7.42872e-05	0.000177464	0.228495	0.000610805	0.000420961	0.000173337	8.66683e-05	0.993686	0.994111	0.000165083	0.000462231	0.000412706	0.00030953	0.000115558	0.000222861	2.47624e-05	0.000536518	6.1906e-05
	T	3.71436e-05	0.998568	0.000181591	0.99922	0.000247624	0.000412706	0.000185718	0.000536518	0.000359055	0.000160955	0.000132066	0.999546	0.000156828	0.000429215	4.53977e-05	0.998126	0.996129	0.999488	9.49225e-05	0.000276513
	C	0.999426	0.000218734	5.36518e-05	7.84142e-05	0.000222861	0.998906	0.999344	0.000148574	5.36518e-05	0.00014032	0.00467596	4.95248e-05	0.999344	2.47624e-05	0.99962	0.00014032	8.25413e-05	8.66683e-05	0.999331	2.06353e-05
	G	6.1906e-05	0.000326038	0.999682	0.000515883	0.771026	6.1906e-05	3.71436e-05	0.999133	0.999484	0.00600901	0.00107304	0.000235243	3.30165e-05	0.999129	2.06353e-05	0.00161368	0.00356578	0.000375563	3.71436e-05	0.999641
	N	0	0	0	0	0	0	0	0	0	0	0	0	0	0	0	0	0	0	0	0
	-	2.47624e-05	8.25413e-06	8.25413e-06	8.25413e-06	8.25413e-06	8.25413e-06	1.23812e-05	8.25413e-06	1.65083e-05	4.12706e-06	8.25413e-06	4.12706e-06	4.12706e-06	4.12706e-06	4.12706e-06	4.12706e-06	0	2.47624e-05	0	0
BLABE-ABES4 Dark Rep. 1	A	0.000403065	0.00080613	6.2612e-05	0.000211316	0.913008	0.000720038	0.000559595	0.000136964	7.8265e-05	0.998834	0.993285	0.000183923	0.000536115	0.000453937	0.000434371	6.2612e-05	0.000219142	4.30458e-05	0.00077091	5.08723e-05
	T	6.2612e-05	0.998799	0.000371759	0.998885	0.000140877	0.000191749	0.000285667	0.000692645	0.000360019	0.000113484	0.000113484	0.999507	0.000160443	0.00048133	0.000105658	0.997558	0.995198	0.999433	0.000140877	0.000489156
	C	0.999507	0.000226969	9.78313e-05	7.04385e-05	0.000778737	0.999018	0.999131	0.00016827	6.2612e-05	0.000367846	0.0063199	4.6959e-05	0.999288	2.34795e-05	0.999433	0.000152617	9.78313e-05	5.08723e-05	0.999002	1.95663e-05
	G	2.73928e-05	0.000164357	0.999468	0.000833522	0.086072	7.04385e-05	2.34795e-05	0.999002	0.999491	0.000684819	0.000277841	0.000258275	1.5653e-05	0.999041	2.73928e-05	0.00222664	0.00448459	0.000461764	8.60915e-05	0.99944
	N	0	0	0	0	0	0	0	0	0	0	0	0	0	0	0	0	0	0	0	0
	-	0	3.91325e-06	0	0	0	0	0	0	7.8265e-06	0	3.91325e-06	3.91325e-06	0	0	0	0	0	1.17398e-05	0	0
BLABE-ABES4 Dark Rep. 2	A	0.000477054	0.000648793	5.72464e-05	0.000190821	0.907356	0.000954107	0.000496136	0.000209904	5.72464e-05	0.99876	0.994008	9.54107e-05	0.000629711	0.000629711	0.000419807	0.000209904	0.000228986	3.81643e-05	0.00070604	0
	T	3.81643e-05	0.998931	0.000438889	0.99895	5.72464e-05	0.000171739	0.000152657	0.000782368	0.000343479	0.000209904	0.000152657	0.99958	0.000152657	0.000686957	9.54107e-05	0.997443	0.995115	0.999637	0.000133575	0.000419807
	C	0.999466	0.000209904	9.54107e-05	0.000133575	0.00097319	0.998817	0.999332	0.000190821	1.90821e-05	0.000228986	0.00545749	7.63286e-05	0.999199	1.90821e-05	0.999428	0.000133575	5.72464e-05	5.72464e-05	0.99916	5.72464e-05
	G	1.90821e-05	0.000209904	0.999408	0.000725122	0.0916134	5.72464e-05	1.90821e-05	0.998817	0.99958	0.00080145	0.000381643	0.000248068	1.90821e-05	0.998664	5.72464e-05	0.00221353	0.0045988	0.00026715	0	0.999523
	N	0	0	0	0	0	0	0	0	0	0	0	0	0	0	0	0	0	0	0	0
	-	0	0	0	0	0	0	0	0	0	0	0	0	0	0	0	0	0	0	0	0
BLABE-ABES4 Dark Rep. 3	A	0.000368165	0.000717287	7.61721e-05	0.000196778	0.911437	0.000634767	0.000457033	0.00019043	0.000114258	0.998692	0.993094	0.000126953	0.000406251	0.000317384	0.000253907	0.000145997	0.000152344	6.34767e-06	0.000571291	2.53907e-05
	T	7.61721e-05	0.998915	0.00043799	0.998997	0.000126953	0.000171387	0.000234864	0.000717287	0.00035547	0.000145997	0.000139649	0.999638	0.000171387	0.000641115	8.88674e-05	0.99762	0.995442	0.999556	5.71291e-05	0.000495119
	C	0.999524	0.000228516	6.98244e-05	6.98244e-05	0.000831545	0.999156	0.999289	0.000184083	5.71291e-05	0.000317384	0.00649367	3.17384e-05	0.999403	3.8086e-05	0.999632	6.34767e-05	7.61721e-05	6.98244e-05	0.999327	3.8086e-05
	G	2.53907e-05	0.000139649	0.999416	0.00073633	0.0876043	3.8086e-05	1.9043e-05	0.998908	0.999467	0.000844241	0.00027295	0.000203126	1.9043e-05	0.999003	2.53907e-05	0.0021709	0.00432911	0.00035547	4.44337e-05	0.999441
	N	0	0	0	0	0	0	0	0	0	0	0	0	0	0	0	0	0	0	0	0
	-	6.34767e-06	0	0	0	0	0	0	0	6.34767e-06	0	0	0	0	0	0	0	0	1.26953e-05	0	0
ABE-dSaCas9 R-loop 1
	Nucleotide	A	T	A	T	G	G	A	A	A	C	C	G	T	C	G	A	T	A	T	T	C	A
ABE dSaCas9-R-loop 1 Rep. 1	A	0.998852	0.000237091	0.995495	9.63184e-05	0.000259319	3.70455e-05	0.999607	0.995955	0.998963	0.000288955	0.00041491	0.000237091	0.000148182	0.000140773	0.000222273	0.999607	5.18638e-05	0.999222	0.000125955	0.000111137	0.000155591	0.998585
	T	5.18638e-05	0.997948	0.000118546	0.999385	0.000466774	0.000288955	8.15002e-05	0.000140773	6.6682e-05	6.6682e-05	5.18638e-05	0.000185228	0.992295	0.000155591	0.000192637	6.6682e-05	0.857886	6.6682e-05	0.993561	0.997051	0.000118546	0.000363046
	C	0.00104468	8.89093e-05	0.00430469	0.000111137	7.40911e-05	3.70455e-05	0.000103728	0.00380828	0.00082982	0.999607	0.999533	2.22273e-05	0.00746097	0.999689	7.40911e-06	0.000244501	0.141018	0.00058532	0.00376383	0.0027636	0.999563	0.000785366
	G	5.18638e-05	0.00172632	8.15002e-05	0.000407501	0.9992	0.99963	0.000207455	9.63184e-05	0.000125955	3.70455e-05	0	0.999555	9.63184e-05	1.48182e-05	0.999578	8.15002e-05	0.00104468	0.000125955	0.00254873	7.40911e-05	0.000133364	0.000266728
	N	0	0	0	0	0	0	0	0	0	0	0	0	0	0	0	0	0	0	0	0	2.22273e-05	0
	-	0	0	0	0	0	7.40911e-06	0	0	1.48182e-05	0	0	0	0	0	0	0	0	0	0	0	7.40911e-06	0
ABE dSaCas9-R-loop 1 Rep. 2	A	0.998744	0.000224549	0.995376	0.000108116	8.31663e-05	7.48497e-05	0.999568	0.996183	0.999035	0.000307715	0.000415832	0.000199599	0.000174649	0.000199599	0.000282765	0.999734	1.66333e-05	0.999526	7.48497e-05	0.000108116	9.97996e-05	0.998578
	T	0.000108116	0.998187	0.000116433	0.999509	0.000424148	0.000249499	0.000124749	5.82164e-05	8.31663e-06	9.14829e-05	5.82164e-05	0.000141383	0.991409	0.000116433	0.000266132	4.98998e-05	0.850625	4.98998e-05	0.993313	0.997064	0.000141383	0.000291082
	C	0.00108116	0.000133066	0.00437455	7.48497e-05	7.48497e-05	4.98998e-05	0.000116433	0.0036011	0.00086493	0.999576	0.999518	4.98998e-05	0.00832495	0.999659	1.66333e-05	0.000182966	0.148194	0.000324349	0.00385892	0.0027528	0.999642	0.000773447
	G	6.6533e-05	0.00145541	0.000133066	0.000307715	0.999418	0.999617	0.000191283	0.000158016	9.14829e-05	2.49499e-05	8.31663e-06	0.999592	7.48497e-05	8.31663e-06	0.999418	1.66333e-05	0.0011477	8.31663e-05	0.00273617	5.82164e-05	7.48497e-05	0.000357615
	N	0	0	0	0	0	0	0	0	0	0	0	0	0	0	0	0	0	0	0	0	2.49499e-05	0
	-	0	0	0	0	0	8.31663e-06	0	0	0	0	0	1.66333e-05	1.66333e-05	1.66333e-05	1.66333e-05	1.66333e-05	1.66333e-05	1.66333e-05	1.66333e-05	1.66333e-05	1.66333e-05	0
ABE dSaCas9-R-loop 1 Rep. 3	A	0.998939	0.00027324	0.996035	0.000203341	8.26073e-05	6.35441e-05	0.999651	0.996855	0.999002	0.000317721	0.000457518	0.000241468	0.000152506	0.000120734	0.000235113	0.99967	3.17721e-05	0.999314	6.35441e-05	0.000152506	0.000177924	0.998793
	T	6.98985e-05	0.998774	4.44809e-05	0.99932	0.000451163	0.000177924	3.17721e-05	6.98985e-05	4.44809e-05	6.35441e-05	6.35441e-05	0.000152506	0.991707	0.000101671	0.000120734	6.98985e-05	0.854992	5.08353e-05	0.993989	0.997465	0.000152506	0.000241468
	C	0.000934098	0.000101671	0.00384442	8.89618e-05	9.53162e-05	3.81265e-05	4.44809e-05	0.00294845	0.000857845	0.9996	0.999473	4.44809e-05	0.00803833	0.999771	3.17721e-05	0.000222404	0.14401	0.000476581	0.00416214	0.00233207	0.999517	0.000698985
	G	5.08353e-05	0.000845137	6.98985e-05	0.000381265	0.999371	0.99972	0.00027324	0.000127088	8.26073e-05	1.90632e-05	6.35441e-06	0.999549	8.89618e-05	0	0.999606	3.17721e-05	0.000959516	0.000152506	0.00177924	3.81265e-05	0.000101671	0.000235113
	N	0	0	0	0	0	0	0	0	0	0	0	0	0	0	0	0	0	0	0	0	2.54176e-05	0
	-	6.35441e-06	6.35441e-06	6.35441e-06	6.35441e-06	0	0	0	0	1.27088e-05	0	0	1.27088e-05	1.27088e-05	6.35441e-06	6.35441e-06	6.35441e-06	6.35441e-06	6.35441e-06	6.35441e-06	1.27088e-05	2.54176e-05	3.17721e-05
BLABE dSaCas9-R-loop 1 Light Rep. 1	A	0.998939	0.000194928	0.9957	0.000131863	7.45315e-05	5.15987e-05	0.999742	0.99609	0.998733	0.000280926	0.000533187	0.000246527	0.000171996	0.000194928	0.000292393	0.99961	4.58655e-05	0.999369	4.58655e-05	0.000120397	0.000194928	0.998584
	T	3.43991e-05	0.998578	0.000103197	0.999404	0.000401323	0.000171996	5.73319e-05	9.74642e-05	5.15987e-05	8.59978e-05	7.45315e-05	0.000212128	0.99953	0.000131863	0.000194928	5.73319e-05	0.997162	5.15987e-05	0.998045	0.999776	0.000131863	0.000441456
	C	0.000974642	0.000120397	0.00412216	6.87983e-05	9.1731e-05	3.43991e-05	2.86659e-05	0.00370364	0.00110651	0.999604	0.999375	2.29328e-05	0.000160529	0.99965	5.73319e-06	0.000263727	0.000819846	0.00052172	0.000131863	8.59978e-05	0.999438	0.000642117
	G	5.15987e-05	0.00110651	6.87983e-05	0.000389857	0.999427	0.999736	0.000166262	0.000103197	7.45315e-05	2.29328e-05	1.14664e-05	0.999513	0.000131863	1.71996e-05	0.999501	6.30651e-05	0.00196648	5.15987e-05	0.00177156	1.14664e-05	0.000171996	0.000309592
	N	0	0	0	0	0	0	0	0	0	0	0	0	0	0	0	0	0	0	0	0	5.15987e-05	0
	-	0	0	5.73319e-06	5.73319e-06	5.73319e-06	5.73319e-06	5.73319e-06	5.73319e-06	3.43991e-05	5.73319e-06	5.73319e-06	5.73319e-06	5.73319e-06	5.73319e-06	5.73319e-06	5.73319e-06	5.73319e-06	5.73319e-06	5.73319e-06	5.73319e-06	1.14664e-05	2.29328e-05
BLABE dSaCas9-R-loop 1 Light Rep. 2	A	0.998805	0.000228859	0.995715	0.00011443	8.90008e-05	8.90008e-05	0.999663	0.995512	0.99862	0.000356003	0.000464075	0.000292431	0.000127144	0.000190716	0.00036236	0.999682	4.45004e-05	0.999383	0.000120787	8.26436e-05	0.000178002	0.99869
	T	5.08576e-05	0.998894	5.08576e-05	0.99946	0.000406861	0.00031786	4.45004e-05	6.99292e-05	5.72148e-05	5.08576e-05	5.08576e-05	0.000190716	0.999421	0.00011443	0.000146216	5.72148e-05	0.996987	5.08576e-05	0.998188	0.999784	0.000133501	0.000381432
	C	0.00105529	8.90008e-05	0.00413218	8.26436e-05	0.00011443	5.08576e-05	6.99292e-05	0.00436104	0.00115701	0.999555	0.999453	3.81432e-05	0.000209788	0.999669	6.3572e-06	0.000184359	0.00079465	0.000495861	0.000108072	8.90008e-05	0.999555	0.000527647
	G	8.90008e-05	0.000788293	9.5358e-05	0.000336932	0.99939	0.999542	0.000222502	5.72148e-05	0.000108072	3.81432e-05	3.1786e-05	0.999466	0.000228859	1.27144e-05	0.999472	6.3572e-05	0.00216145	5.72148e-05	0.00157023	1.90716e-05	0.000101715	0.000381432
	N	0	0	0	0	0	0	0	0	0	0	0	0	0	0	0	0	0	0	0	0	1.90716e-05	0
	-	0	0	6.3572e-06	6.3572e-06	0	0	0	0	5.72148e-05	0	0	1.27144e-05	1.27144e-05	1.27144e-05	1.27144e-05	1.27144e-05	1.27144e-05	1.27144e-05	1.27144e-05	2.54288e-05	1.27144e-05	1.90716e-05
BLABE dSaCas9-R-loop 1 Light Rep. 3	A	0.998871	0.000256692	0.996062	0.000124679	0.000110011	9.53429e-05	0.999523	0.996575	0.99912	0.000410708	0.000557389	0.000205354	0.000102677	0.000315365	0.000315365	0.999685	3.66703e-05	0.999413	6.60066e-05	0.000154015	0.000256692	0.998702
	T	8.06747e-05	0.998944	3.66703e-05	0.999509	0.000557389	0.000308031	0.000132013	8.80088e-05	5.13385e-05	0.000102677	5.86725e-05	0.000227356	0.999589	0.000154015	0.000300697	8.80088e-05	0.997389	9.53429e-05	0.998269	0.999707	0.00019802	0.000359369
	C	0.000990099	0.000183352	0.00374037	7.33407e-05	0.000168684	1.46681e-05	7.33407e-05	0.00321232	0.000689402	0.999421	0.999303	4.40044e-05	0.000227356	0.999501	1.46681e-05	0.000183352	0.000799413	0.000418042	8.80088e-05	0.000124679	0.999384	0.000447378
	G	5.13385e-05	0.000608728	0.000146681	0.000278695	0.999149	0.99956	0.000256692	0.000110011	8.80088e-05	5.86725e-05	7.33407e-05	0.999516	7.33407e-05	2.20022e-05	0.999362	3.66703e-05	0.00176751	6.60066e-05	0.00156949	0	0.000117345	0.00043271
	N	0	0	0	0	0	0	0	0	0	0	0	0	0	0	0	0	0	0	0	0	2.93363e-05	0
	-	7.33407e-06	7.33407e-06	1.46681e-05	1.46681e-05	1.46681e-05	2.20022e-05	1.46681e-05	1.46681e-05	5.13385e-05	7.33407e-06	7.33407e-06	7.33407e-06	7.33407e-06	7.33407e-06	7.33407e-06	7.33407e-06	7.33407e-06	7.33407e-06	7.33407e-06	1.46681e-05	1.46681e-05	5.86725e-05
BLABE dSaCas9-R-loop 1 Dark Rep. 1	A	0.999029	0.000319583	0.99605	9.04481e-05	8.44182e-05	9.04481e-05	0.999747	0.996117	0.998963	0.000325613	0.000391942	0.000217075	0.000205016	0.000217075	0.000331643	0.999644	9.04481e-05	0.999168	7.83883e-05	0.000174866	0.000205016	0.998378
	T	7.23585e-05	0.998595	3.61792e-05	0.999427	0.00045224	0.000313553	5.42688e-05	0.000102508	4.22091e-05	1.80896e-05	0.000102508	0.000211046	0.999572	0.000120597	0.000174866	4.8239e-05	0.997703	0.000114568	0.998541	0.999735	0.000198986	0.00045827
	C	0.000777853	7.23585e-05	0.00384103	9.04481e-05	0.000102508	4.8239e-05	6.63286e-05	0.00364807	0.000892421	0.99965	0.9995	3.01494e-05	0.000114568	0.99965	2.41195e-05	0.000247225	0.000253255	0.000687405	9.04481e-05	7.83883e-05	0.999439	0.000777853
	G	0.000108538	0.00100096	6.63286e-05	0.000385912	0.999355	0.999548	0.000132657	0.000132657	6.63286e-05	6.02987e-06	6.02987e-06	0.999542	0.000108538	1.20597e-05	0.999469	6.02987e-05	0.00195368	3.01494e-05	0.00129039	1.20597e-05	0.000126627	0.000367822
	N	0	0	0	0	0	0	0	0	0	0	0	0	0	0	0	0	0	0	0	0	1.80896e-05	0
	-	1.20597e-05	1.20597e-05	6.02987e-06	6.02987e-06	6.02987e-06	0	0	0	3.61792e-05	0	0	0	0	0	0	0	0	0	0	0	1.20597e-05	1.80896e-05
BLABE dSaCas9-R-loop 1 Dark Rep. 2	A	0.999119	0.000265294	0.995936	7.90237e-05	0.00012418	0.000112891	0.999735	0.995879	0.998736	0.000361251	0.000496721	0.000112891	0.000197559	0.000146758	0.000299161	0.99965	2.82228e-05	0.999351	0.000112891	0.000158047	0.000180626	0.998707
	T	2.82228e-05	0.99886	7.33792e-05	0.999458	0.000468498	0.00024836	5.0801e-05	7.90237e-05	7.33792e-05	7.33792e-05	7.90237e-05	0.000174981	0.999532	0.000180626	0.000237071	7.33792e-05	0.9979	0.000107246	0.998578	0.999701	0.00018627	0.000355607
	C	0.000784593	5.64455e-05	0.00386652	0.000141114	9.03128e-05	3.38673e-05	5.64455e-05	0.00394554	0.00112327	0.99956	0.999413	1.12891e-05	7.33792e-05	0.99965	5.64455e-06	0.000237071	0.000231427	0.000468498	5.0801e-05	0.000112891	0.999503	0.000671702
	G	5.64455e-05	0.000807171	0.000112891	0.00031045	0.999311	0.999599	0.000152403	9.03128e-05	5.0801e-05	0	5.64455e-06	0.99969	0.00018627	1.12891e-05	0.999447	2.25782e-05	0.00182319	5.64455e-05	0.00124745	1.69337e-05	8.46683e-05	0.000242716
	N	0	0	0	0	0	0	0	0	0	0	0	0	0	0	0	0	0	0	0	0	2.82228e-05	0
	-	1.12891e-05	1.12891e-05	1.12891e-05	1.12891e-05	5.64455e-06	5.64455e-06	5.64455e-06	5.64455e-06	1.69337e-05	5.64455e-06	5.64455e-06	1.12891e-05	1.12891e-05	1.12891e-05	1.12891e-05	1.69337e-05	1.69337e-05	1.69337e-05	1.12891e-05	1.12891e-05	1.69337e-05	2.25782e-05
BLABE dSaCas9-R-loop 1 Dark Rep. 3	A	0.998807	0.000261258	0.995968	0.000164706	0.000136309	8.51929e-05	0.999642	0.996615	0.999159	0.000301015	0.000443003	0.000255579	0.000198783	0.000147668	0.000261258	0.999654	6.24748e-05	0.999506	0.00011927	0.000136309	0.000204463	0.998432
	T	5.67953e-05	0.998853	3.97567e-05	0.999438	0.000352131	0.000335092	5.67953e-05	7.38339e-05	2.83976e-05	7.38339e-05	7.38339e-05	0.000193104	0.999472	0.000113591	0.000227181	6.81543e-05	0.997955	6.81543e-05	0.99829	0.999733	0.000153347	0.000403246
	C	0.00109047	9.08724e-05	0.00391887	7.38339e-05	7.38339e-05	3.40772e-05	4.54362e-05	0.0031635	0.000749698	0.999614	0.999472	2.27181e-05	0.000159027	0.999739	5.67953e-06	0.000221502	0.000249899	0.000391887	0.000102231	0.000102231	0.999472	0.000800813
	G	4.54362e-05	0.000795134	7.38339e-05	0.000323733	0.999438	0.999546	0.000255579	0.000147668	5.11157e-05	1.13591e-05	1.13591e-05	0.999529	0.000170386	0	0.999506	5.67953e-05	0.00173226	3.40772e-05	0.00148236	1.13591e-05	0.00012495	0.000318054
	N	0	0	0	0	0	0	0	0	0	0	0	0	0	0	0	0	0	0	0	0	2.83976e-05	0
	-	0	0	0	0	0	0	0	0	1.13591e-05	0	0	0	0	0	0	0	0	0	5.67953e-06	1.70386e-05	1.70386e-05	4.54362e-05
ABE-dSaCas9 R-loop 2
	Nucleotide	C	G	T	T	T	T	C	G	C	T	C	G	G	G	A	A	G	A	C	G	T	A
ABE dSaCas9-R-loop 2 Rep. 1	A	0.000530862	0.000229236	0.000241301	0.000156846	9.65204e-05	2.41301e-05	0.000217171	0.000229236	0.000217171	7.23903e-05	0.000265431	0.000144781	0.000229236	8.44554e-05	0.99217	0.996272	0.000108585	0.999433	0.000277496	0.000241301	0.000156846	0.998637
	T	8.44554e-05	0.000229236	0.999517	0.998202	0.998299	0.99965	0.000458472	0.000446407	0.000205106	0.999578	0.000494667	0.000313691	0.000542927	0.000265431	9.65204e-05	4.82602e-05	0.000241301	9.65204e-05	0.000265431	0.000229236	0.999505	0.000253366
	C	0.999361	2.41301e-05	0.000144781	0.000144781	0.000156846	8.44554e-05	0.999312	3.61952e-05	0.999481	0.000265431	0.999204	2.41301e-05	3.61952e-05	2.41301e-05	8.44554e-05	0.00267844	2.41301e-05	0.000132716	0.999409	2.41301e-05	6.03253e-05	0.000832489
	G	2.41301e-05	0.999517	9.65204e-05	0.00149607	0.00144781	4.82602e-05	1.20651e-05	0.999288	9.65204e-05	8.44554e-05	3.61952e-05	0.999517	0.999155	0.999626	0.00764924	0.0010014	0.999626	0.000337822	4.82602e-05	0.999505	0.000277496	0.000277496
	N	0	0	0	0	0	0	0	0	0	0	0	0	1.20651e-05	0	0	0	0	0	0	0	0	0
	-	0	0	0	0	0	0.000193041	0	0	0	0	0	0	2.41301e-05	0	0	0	0	0	0	0	0	0
ABE dSaCas9-R-loop 2 Rep. 2	A	0.00039777	0.000152569	0.000207059	0.000163467	8.17336e-05	3.26934e-05	0.000125325	8.71825e-05	0.000163467	6.53869e-05	0.000163467	0.000147121	9.26314e-05	9.26314e-05	0.992219	0.995412	3.26934e-05	0.99951	0.000136223	0.000141672	0.000168916	0.998621
	T	0.000119876	0.000152569	0.999624	0.998681	0.998643	0.999629	0.000354179	0.000212507	0.000152569	0.999504	0.000359628	0.000217956	0.000403219	9.26314e-05	9.80803e-05	0.000108978	0.000119876	0.000114427	0.000217956	0.000158018	0.999417	0.000196161
	C	0.999471	2.17956e-05	8.17336e-05	9.80803e-05	0.000114427	8.71825e-05	0.99951	1.08978e-05	0.999662	0.000207059	0.999455	1.63467e-05	2.17956e-05	3.26934e-05	0.000114427	0.00349275	0	0.000168916	0.999635	0	0.000108978	0.00100805
	G	1.08978e-05	0.999668	8.71825e-05	0.00105709	0.00116062	0.000108978	1.08978e-05	0.999689	2.17956e-05	0.000223405	2.17956e-05	0.999619	0.99945	0.999782	0.00756853	0.000986252	0.999847	0.000207059	1.08978e-05	0.9997	0.000305139	0.000174365
	N	0	0	0	0	0	0	0	0	0	0	0	0	0	0	0	0	0	0	0	0	0	0
	-	0	5.44891e-06	0	0	0	0.000141672	0	0	0	0	0	0	3.26934e-05	0	0	0	0	0	0	0	0	0
ABE dSaCas9-R-loop 2 Rep. 3	A	0.000335008	0.00017776	0.000157249	8.88798e-05	0.000102554	8.20429e-05	0.000102554	0.00010939	0.000136738	3.41845e-05	0.000116227	0.00017776	8.88798e-05	8.88798e-05	0.992719	0.996171	9.57167e-05	0.999501	0.000205107	0.000123064	0.000143575	0.998927
	T	0.000164086	0.00017776	0.999651	0.998523	0.998687	0.999733	0.000430725	0.000300824	0.000157249	0.999672	0.000417051	0.000164086	0.000546952	0.000123064	0.000129901	4.78583e-05	0.000143575	0.000150412	0.000211944	0.000191433	0.999501	0.000246129
	C	0.99948	1.36738e-05	6.15322e-05	8.88798e-05	0.000184596	6.15322e-05	0.999426	6.83691e-06	0.999706	0.000129901	0.99946	6.83691e-06	1.36738e-05	4.10214e-05	8.20429e-05	0.00297405	0	0.000129901	0.999535	2.73476e-05	3.41845e-05	0.000683691
	G	2.05107e-05	0.999631	0.000129901	0.00129901	0.00102554	5.46952e-05	4.10214e-05	0.999583	0	0.000164086	6.83691e-06	0.999651	0.999309	0.99974	0.00706252	0.000799918	0.999754	0.000211944	4.10214e-05	0.999651	0.000314498	0.000129901
	N	0	0	0	0	0	0	0	0	0	0	0	0	0	0	0	0	0	0	0	0	0	0
	-	0	0	0	0	0	6.83691e-05	0	0	0	0	0	0	4.10214e-05	6.83691e-06	6.83691e-06	6.83691e-06	6.83691e-06	6.83691e-06	6.83691e-06	6.83691e-06	6.83691e-06	1.36738e-05
BLABE dSaCas9-R-loop 2 Light Rep. 1	A	0.00036058	0.000169685	0.000318159	0.000121961	0.000217409	4.77238e-05	0.000174987	7.42371e-05	0.000121961	3.18159e-05	0.000169685	0.000153777	0.000143172	0.000111356	0.999544	0.996495	1.59079e-05	0.999311	0.000111356	0.000132566	0.000127264	0.999003
	T	0.000153777	0.000137869	0.999374	0.99789	0.997693	0.999581	0.000434817	0.000270435	0.000121961	0.999661	0.000477238	0.000291646	0.000456028	0.000143172	0.00010075	0.00010075	0.000116658	0.000174987	0.000174987	0.000243922	0.999449	0.000233317
	C	0.99947	1.59079e-05	8.48424e-05	0.000111356	0.000159079	7.42371e-05	0.999358	5.30265e-06	0.999745	0.000169685	0.999332	2.12106e-05	2.65132e-05	1.59079e-05	0.000111356	0.0032028	5.30265e-06	0.000307554	0.999687	4.24212e-05	0.000106053	0.000604502
	G	5.30265e-06	0.999666	0.000212106	0.00186653	0.00191426	0.00010075	1.59079e-05	0.99965	1.06053e-05	0.000137869	2.12106e-05	0.999528	0.999342	0.99973	0.000243922	0.000185593	0.999852	0.000196198	1.06053e-05	0.999555	0.000291646	0.000132566
	N	0	0	0	0	0	0	0	0	0	0	0	5.30265e-06	0	0	0	0	0	0	0	0	0	0
	-	1.06053e-05	1.06053e-05	1.06053e-05	1.06053e-05	1.59079e-05	0.000196198	1.59079e-05	0	0	0	0	0	3.18159e-05	0	0	1.59079e-05	1.06053e-05	1.06053e-05	1.59079e-05	2.65132e-05	2.65132e-05	2.65132e-05
BLABE dSaCas9-R-loop 2 Light Rep. 2	A	0.00032632	0.000123658	0.000230142	0.000168313	0.000147703	4.80893e-05	0.000168313	8.58738e-05	0.000127093	4.12194e-05	0.000175182	0.000154573	0.000161443	5.49592e-05	0.999553	0.996668	3.77845e-05	0.999478	0.000147703	0.000164878	0.000130528	0.998959
	T	0.000113353	0.000130528	0.999481	0.998372	0.998337	0.999694	0.000377845	0.000302276	0.000137398	0.999657	0.000398454	0.000295406	0.000449979	0.000116788	0.000106483	8.24388e-05	0.000144268	0.000206097	0.000154573	0.000133963	0.99956	0.000316015
	C	0.99954	3.43495e-06	9.27437e-05	0.000103049	0.000147703	1.37398e-05	0.999433	1.37398e-05	0.999722	0.000178617	0.999416	6.8699e-06	3.09146e-05	2.40447e-05	0.000127093	0.00308459	0	0.000161443	0.99967	1.37398e-05	9.27437e-05	0.000632031
	G	1.37398e-05	0.999732	0.000188922	0.00134994	0.00136024	6.52641e-05	1.37398e-05	0.999598	1.37398e-05	0.000123658	1.03049e-05	0.999543	0.999334	0.999804	0.000212967	0.000161443	0.999818	0.000154573	2.74796e-05	0.999687	0.000216402	9.27437e-05
	N	0	0	0	0	0	0	0	0	0	0	0	0	0	0	0	0	0	0	0	0	0	0
	-	6.8699e-06	1.03049e-05	6.8699e-06	6.8699e-06	6.8699e-06	0.000178617	6.8699e-06	0	0	0	0	0	2.40447e-05	0	0	3.43495e-06	0	0	0	0	0	0
BLABE dSaCas9-R-loop 2 Light Rep. 3	A	0.000425446	0.000236896	0.000212723	0.000135369	0.000174046	9.18576e-05	0.000164377	0.000111196	0.000145038	6.28499e-05	0.000183715	0.000154707	0.000120865	7.25191e-05	0.999613	0.997162	2.90076e-05	0.999541	0.000193384	0.000154707	0.000140204	0.998936
	T	0.000154707	0.000169211	0.999565	0.998656	0.998598	0.999633	0.000478626	0.000381934	0.000145038	0.999599	0.000468957	0.000309415	0.00049313	0.000169211	9.66922e-05	8.70229e-05	0.0001257	0.000130534	0.00018855	0.000217557	0.99957	0.00024173
	C	0.999386	2.4173e-05	7.73537e-05	0.000116031	0.000154707	5.31807e-05	0.999347	0	0.999686	0.000232061	0.999318	1.45038e-05	3.38423e-05	2.4173e-05	0.000116031	0.00255751	0	0.000154707	0.999599	2.4173e-05	8.70229e-05	0.000710687
	G	3.38423e-05	0.99957	0.000145038	0.00109262	0.00107328	5.31807e-05	9.66922e-06	0.999507	2.4173e-05	0.000101527	2.4173e-05	0.999521	0.999338	0.999734	0.000174046	0.00017888	0.999845	0.000174046	1.93384e-05	0.999604	0.000203054	0.000111196
	N	0	0	0	0	0	0	0	0	0	0	4.83461e-06	0	4.83461e-06	0	0	0	0	0	0	0	0	0
	-	0	0	0	0	0	0.000169211	0	0	0	4.83461e-06	0	0	9.66922e-06	0	0	1.45038e-05	0	0	0	0	0	0
BLABE dSaCas9-R-loop 2 Dark Rep. 1	A	0.000418702	0.000226797	0.000191905	0.000157013	0.000174459	1.74459e-05	0.000174459	0.000244243	0.000296581	3.48918e-05	0.000296581	0.000157013	6.97837e-05	0.000104676	0.999669	0.996284	5.23378e-05	0.999442	0.000191905	0.000331472	0.000226797	0.998971
	T	0.000226797	0.000296581	0.999599	0.998221	0.998046	0.999721	0.000715283	0.000436148	0.000279135	0.999564	0.00137823	0.000261689	0.000523378	6.97837e-05	5.23378e-05	6.97837e-05	0.000244243	0.000139567	0.000226797	0.000174459	0.999442	0.000191905
	C	0.99932	1.74459e-05	6.97837e-05	0.000157013	0.000122121	0.000122121	0.999075	5.23378e-05	0.999389	0.000209351	0.998325	0	5.23378e-05	5.23378e-05	0.000122121	0.00340195	3.48918e-05	0.000226797	0.999581	5.23378e-05	0.000122121	0.000610607
	G	3.48918e-05	0.999459	0.000139567	0.00146546	0.00165736	6.97837e-05	1.74459e-05	0.999267	3.48918e-05	0.000191905	0	0.999581	0.999355	0.999773	0.000157013	0.000191905	0.999669	0.000191905	0	0.999442	0.000209351	0.000226797
	N	0	0	0	0	0	0	0	0	0	0	0	0	0	0	0	0	0	0	0	0	0	0
	-	0	0	0	0	0	6.97837e-05	1.74459e-05	0	0	0	0	0	0	0	0	5.23378e-05	0	0	0	0	0	0
BLABE dSaCas9-R-loop 2 Dark Rep. 2	A	0.000350273	0.000121834	0.000296971	0.00011422	0.000129449	7.61464e-05	0.000106605	6.09171e-05	0.000106605	2.28439e-05	0.000167522	0.000152293	0.00011422	0.00011422	0.999589	0.996969	3.04586e-05	0.999718	8.3761e-05	0.000129449	0.000159907	0.999162
	T	0.000106605	0.000106605	0.999452	0.998744	0.99853	0.999596	0.000296971	0.000335044	0.000175137	0.999711	0.000456878	0.000228439	0.000388347	0.000190366	6.85317e-05	9.13757e-05	0.000129449	6.09171e-05	0.00021321	0.000175137	0.999505	0.00021321
	C	0.999513	0	7.61464e-05	0.000144678	9.13757e-05	8.3761e-05	0.999589	7.61464e-06	0.999695	0.000137063	0.999353	1.52293e-05	2.28439e-05	3.80732e-05	0.000152293	0.0028098	0	7.61464e-05	0.99968	7.61464e-06	9.13757e-05	0.000441649
	G	2.28439e-05	0.999764	0.000167522	0.000989903	0.00124119	2.28439e-05	0	0.999589	1.52293e-05	0.000121834	1.52293e-05	0.999596	0.999452	0.99965	0.000182751	0.00011422	0.999832	0.000137063	1.52293e-05	0.99968	0.000236054	0.000175137
	N	0	0	0	0	0	0	0	0	0	0	0	0	0	0	0	0	0	0	0	0	0	0
	-	7.61464e-06	7.61464e-06	7.61464e-06	7.61464e-06	7.61464e-06	0.000220825	7.61464e-06	7.61464e-06	7.61464e-06	7.61464e-06	7.61464e-06	7.61464e-06	2.28439e-05	7.61464e-06	7.61464e-06	1.52293e-05	7.61464e-06	7.61464e-06	7.61464e-06	7.61464e-06	7.61464e-06	7.61464e-06
BLABE dSaCas9-R-loop 2 Dark Rep. 3	A	0.000492331	0.000113615	0.000246165	0.000132551	0.000151486	3.78716e-05	0.000189358	7.57432e-05	0.000132551	7.57432e-05	0.000113615	9.4679e-05	0.000189358	9.4679e-05	0.999621	0.996895	3.78716e-05	0.999678	9.4679e-05	0.000189358	0.000151486	0.999148
	T	0.000208294	0.00022723	0.999564	0.998561	0.998674	0.99964	0.000321909	0.000302973	0.000151486	0.999697	0.000568074	0.000189358	0.000397652	0.000132551	0.000170422	5.68074e-05	9.4679e-05	7.57432e-05	0.000284037	7.57432e-05	0.999451	0.000208294
	C	0.99928	0	5.68074e-05	1.89358e-05	0.000113615	5.68074e-05	0.999451	0	0.99964	0.000132551	0.999262	0	1.89358e-05	1.89358e-05	3.78716e-05	0.00287824	0	0.000132551	0.999583	0	9.4679e-05	0.000549138
	G	1.89358e-05	0.999621	9.4679e-05	0.00124976	0.00102253	7.57432e-05	0	0.999583	3.78716e-05	5.68074e-05	1.89358e-05	0.999678	0.999299	0.999716	0.000132551	0.000113615	0.99983	0.000113615	3.78716e-05	0.999735	0.000302973	9.4679e-05
	N	0	0	0	0	0	0	0	0	0	0	0	0	0	0	0	0	0	0	0	0	0	0
	-	0	3.78716e-05	3.78716e-05	3.78716e-05	3.78716e-05	0.000189358	3.78716e-05	3.78716e-05	3.78716e-05	3.78716e-05	3.78716e-05	3.78716e-05	9.4679e-05	3.78716e-05	3.78716e-05	5.68074e-05	3.78716e-05	0	0	0	0	0
ABE-dSaCas9 R-loop 3
	Nucleotide	C	A	A	T	G	T	C	G	T	T	A	T	C	C	A	G	C	G	G	T	G	C
ABE dSaCas9-R-loop 3 Rep. 1	A	0.000320105	0.993373	0.998374	0.00566673	6.92119e-05	7.78634e-05	0.00256084	0.000302802	6.92119e-05	6.92119e-05	0.999317	0.000250893	0.00441226	0.000648862	0.998425	0.000259545	0.000363363	0.000259545	9.51664e-05	2.59545e-05	0.000138424	0.000458529
	T	0.000103818	0.00075268	0.000138424	0.992542	0.000744028	0.998823	0.000363363	0.000216287	0.994065	0.998399	9.51664e-05	0.999498	0.000198984	0.000207636	6.92119e-05	0.000441226	0.000363363	0.00040662	0.000121121	0.994861	0.00051909	0.000164378
	C	0.99955	0.00575324	0.00145345	6.92119e-05	6.05604e-05	6.92119e-05	0.99679	0.000147075	0.000155727	0.000129772	0.000389317	5.1909e-05	0.995095	0.999083	0.00116795	0.000276848	0.999187	0.000493135	1.7303e-05	5.1909e-05	2.59545e-05	0.998988
	G	2.59545e-05	0.000121121	3.4606e-05	0.00172165	0.999126	0.00102953	0.000285499	0.999334	0.00570998	0.00138424	0.000198984	0.000190333	0.000276848	6.05604e-05	0.000337408	0.999022	8.65149e-05	0.998841	0.999766	0.00506112	0.999317	0.000389317
	N	0	0	0	0	0	0	0	0	0	0	0	0	0	0	0	0	0	0	0	0	0	0
	-	0	0	0	0	0	0	0	0	0	1.7303e-05	0	8.65149e-06	1.7303e-05	0	0	0	0	0	0	0	0	0
ABE dSaCas9-R-loop 3 Rep. 2	A	0.000795519	0.000208003	0.993296	0.998511	0.00599194	0.000127721	9.85276e-05	0.00222234	0.00026274	9.12292e-05	5.83867e-05	0.999464	0.000364917	0.0043863	0.000631306	0.99846	0.000160563	0.000332074	0.000138668	0.000135019	3.64917e-05	0.00013137
	T	0.000171511	9.48784e-05	0.000872151	0.000105826	0.991815	0.000554674	0.998719	0.000310179	0.000222599	0.996044	0.998909	0.000102177	0.999329	0.000208003	0.000211652	6.5685e-05	0.000499936	0.000361268	0.000375864	0.000135019	0.998278	0.00048169
	C	0.998836	0.99965	0.00575839	0.0013283	5.83867e-05	2.55442e-05	6.5685e-05	0.997314	0.000120423	0.000142318	0.000127721	0.000317478	0.000105826	0.995249	0.999066	0.0012991	0.000229898	0.99927	0.000441549	1.45967e-05	0.000105826	1.09475e-05
	G	0.000193406	4.01409e-05	6.93342e-05	4.74392e-05	0.00213111	0.999288	0.001113	0.000149616	0.999383	0.0037112	0.000890397	0.000102177	0.000189757	0.000138668	8.02817e-05	0.000164213	0.999099	2.55442e-05	0.999033	0.999708	0.00157279	0.999369
	N	0	0	0	0	0	0	0	0	0	0	0	0	0	0	0	0	0	0	0	0	0	0
	-	3.64917e-06	7.29834e-06	3.64917e-06	7.29834e-06	3.64917e-06	3.64917e-06	3.64917e-06	3.64917e-06	1.09475e-05	1.09475e-05	1.45967e-05	1.45967e-05	1.09475e-05	1.82458e-05	1.09475e-05	1.09475e-05	1.09475e-05	1.09475e-05	1.09475e-05	7.29834e-06	7.29834e-06	7.29834e-06
ABE dSaCas9-R-loop 3 Rep. 3	A	0.000647758	0.000166566	0.991126	0.997733	0.00485819	0.000106417	6.0149e-05	0.00250775	0.000185074	7.86564e-05	6.94027e-05	0.999486	0.000314625	0.0046361	0.000448804	0.998672	0.000208208	0.000342387	0.000134179	8.32832e-05	1.38805e-05	0.000106417
	T	0.00016194	0.000115671	0.000805071	0.000148059	0.990552	0.000360894	0.99864	0.000370148	0.000143432	0.996396	0.998677	0.000198954	0.999426	0.000212835	0.000259103	3.70148e-05	0.000421043	0.000286864	0.000416416	6.0149e-05	0.99832	0.000430297
	C	0.99882	0.999662	0.00799981	0.00206357	7.40295e-05	3.70148e-05	8.79101e-05	0.996891	5.08953e-05	0.000152686	0.000148059	0.000212835	4.62684e-05	0.995049	0.999209	0.00111507	0.000203581	0.999334	0.00042567	2.31342e-05	7.86564e-05	4.62684e-06
	G	0.000365521	4.16416e-05	6.0149e-05	3.70148e-05	0.00451117	0.999491	0.00120761	0.000226715	0.999616	0.00336834	0.00108731	9.25369e-05	0.000203581	8.79101e-05	7.40295e-05	0.00016194	0.999158	1.85074e-05	0.999014	0.999829	0.00157313	0.999454
	N	0	0	0	0	0	0	0	0	0	0	0	0	0	0	0	0	0	0	0	0	0	0
	-	4.62684e-06	1.38805e-05	9.25369e-06	1.85074e-05	4.62684e-06	4.62684e-06	4.62684e-06	4.62684e-06	4.62684e-06	4.62684e-06	1.85074e-05	9.25369e-06	9.25369e-06	1.38805e-05	9.25369e-06	1.38805e-05	9.25369e-06	1.85074e-05	9.25369e-06	4.62684e-06	1.38805e-05	4.62684e-06
BLABE dSaCas9-R-loop 3 Light Rep. 1	A	0.0001138	0.995025	0.997724	0.00754333	7.04477e-05	7.04477e-05	0.00220556	0.000184248	6.50287e-05	2.70953e-05	0.998358	0.000303467	0.00354406	0.000585258	0.997458	0.000108381	0.000314305	0.000140895	9.7543e-05	2.16762e-05	0.000157153	0.000243858
	T	9.21239e-05	0.000720734	0.000130057	0.990609	0.0010242	0.999128	0.000330562	0.000205924	0.996017	0.998764	0.000195086	0.99948	0.000146315	0.00017341	6.50287e-05	0.000298048	0.000357658	0.000314305	8.12858e-05	0.995849	0.000335981	0.000216762
	C	0.99974	0.00416183	0.00208634	5.41906e-05	2.70953e-05	7.58668e-05	0.996889	3.79334e-05	0.000205924	9.7543e-05	0.000812858	7.58668e-05	0.996174	0.999182	0.00222723	0.000200505	0.999263	0.000438944	4.33524e-05	8.12858e-05	5.41906e-06	0.999187
	G	4.33524e-05	8.12858e-05	4.87715e-05	0.00178287	0.998867	0.000715315	0.000563582	0.999561	0.00370121	0.00109465	0.000623191	0.000130057	0.000124638	4.87715e-05	0.000238438	0.999382	5.41906e-05	0.999095	0.999772	0.00404262	0.999496	0.00034682
	N	0	0	0	0	0	0	0	0	0	0	0	0	0	0	0	0	0	0	0	0	0	0
	-	1.08381e-05	1.08381e-05	1.08381e-05	1.08381e-05	1.08381e-05	1.08381e-05	1.08381e-05	1.08381e-05	1.08381e-05	1.62572e-05	1.08381e-05	1.08381e-05	1.08381e-05	1.08381e-05	1.08381e-05	1.08381e-05	1.08381e-05	1.08381e-05	5.41906e-06	5.41906e-06	5.41906e-06	5.41906e-06
BLABE dSaCas9-R-loop 3 Light Rep. 2	A	0.000647031	0.000182856	0.99548	0.99789	0.00852393	8.90839e-05	9.84612e-05	0.00224585	0.000229743	8.90839e-05	6.09522e-05	0.998781	0.000290695	0.00359618	0.000436042	0.996896	0.00013597	0.00034227	0.000145347	0.000117216	2.81318e-05	0.000117216
	T	0.000159413	0.000117216	0.000642342	8.90839e-05	0.990018	0.00113465	0.998898	0.000421977	0.000182856	0.996362	0.998917	0.000107838	0.999409	0.000164102	0.00027194	5.15749e-05	0.000379779	0.000417288	0.000454797	0.000168791	0.998481	0.000337581
	C	0.999062	0.999672	0.00376966	0.00195516	7.03294e-05	5.15749e-05	7.50181e-05	0.997037	5.62635e-05	8.90839e-05	0.000117216	0.000586079	8.90839e-05	0.996146	0.999245	0.00277098	0.000210988	0.999194	0.00027194	2.34431e-05	4.21977e-05	1.40659e-05
	G	0.000131282	2.34431e-05	0.00010315	5.62635e-05	0.00138315	0.998725	0.00092366	0.000295384	0.999531	0.00346021	0.000904905	0.000525126	0.000210988	8.90839e-05	4.68863e-05	0.000276629	0.999273	4.21977e-05	0.999128	0.999691	0.00144879	0.999531
	N	0	0	0	0	0	0	0	0	0	0	0	0	0	0	0	0	0	0	0	0	0	0
	-	0	4.68863e-06	4.68863e-06	9.37726e-06	4.68863e-06	0	4.68863e-06	0	0	0	0	0	0	4.68863e-06	0	4.68863e-06	0	4.68863e-06	0	0	0	0
BLABE dSaCas9-R-loop 3 Light Rep. 3	A	0.000724481	0.000220941	0.993588	0.996819	0.0062737	0.00011304	7.19343e-05	0.00193709	0.000154145	6.1658e-05	3.59672e-05	0.998685	0.000323704	0.00400777	0.000498402	0.996876	0.000149007	0.000267185	0.000210665	0.00011304	4.62435e-05	0.000133592
	T	0.000256908	0.000149007	0.000549784	9.76251e-05	0.989873	0.000575475	0.999162	0.000344257	0.000210665	0.997133	0.99908	0.000205527	0.999394	0.000210665	0.000210665	6.67961e-05	0.000395639	0.00042133	0.000375086	0.000179836	0.998577	0.000441882
	C	0.998736	0.999563	0.0057753	0.00303152	7.70725e-05	5.13817e-05	0.000102763	0.997462	7.70725e-05	0.000143869	0.00011304	0.000606304	0.000102763	0.995663	0.999245	0.00268726	0.000133592	0.999209	0.000246632	4.62435e-05	0.000102763	3.0829e-05
	G	0.000282599	6.67961e-05	8.22106e-05	4.62435e-05	0.00377141	0.999255	0.000657685	0.00025177	0.999553	0.00265643	0.000765587	0.000498402	0.000179836	0.000107901	4.62435e-05	0.000359672	0.999322	9.2487e-05	0.999168	0.999661	0.00127426	0.999394
	N	0	0	0	0	0	0	0	0	0	0	0	0	0	0	0	0	0	0	0	0	0	0
	-	0	0	5.13817e-06	5.13817e-06	5.13817e-06	5.13817e-06	5.13817e-06	5.13817e-06	5.13817e-06	5.13817e-06	5.13817e-06	5.13817e-06	0	1.02763e-05	0	1.02763e-05	0	1.02763e-05	0	0	0	0
BLABE dSaCas9-R-loop 3 Dark Rep. 1	A	0.000226587	0.994025	0.998175	0.00504454	9.54051e-05	4.77025e-05	0.00233742	8.34794e-05	5.96282e-05	2.38513e-05	0.999237	0.00019081	0.00331533	0.000453174	0.998295	0.000131182	0.000441248	0.000214661	0.000131182	2.38513e-05	0.000143108	0.000441248
	T	0.000166959	0.000930199	0.000166959	0.993477	0.000512802	0.999213	0.000429323	0.000166959	0.993608	0.998259	0.00027429	0.999428	0.000250438	0.000345843	0.000143108	0.000488951	0.000286215	0.000226587	0.000107331	0.996136	0.00038162	0.000166959
	C	0.999559	0.00499684	0.00159803	9.54051e-05	1.19256e-05	7.15538e-05	0.996637	7.15538e-05	4.77025e-05	9.54051e-05	0.000369695	9.54051e-05	0.996208	0.999094	0.00124027	0.000226587	0.999213	0.000405471	0	8.34794e-05	0	0.999034
	G	2.38513e-05	3.57769e-05	4.77025e-05	0.00137145	0.999368	0.00065591	0.000584356	0.999666	0.00627288	0.00159803	0.000107331	0.00027429	0.000214661	9.54051e-05	0.000310066	0.999141	4.77025e-05	0.999141	0.999761	0.00375657	0.999475	0.000357769
	N	0	0	0	0	0	0	0	0	0	0	0	0	0	0	0	0	0	0	0	0	0	0
	-	2.38513e-05	1.19256e-05	1.19256e-05	1.19256e-05	1.19256e-05	1.19256e-05	1.19256e-05	1.19256e-05	1.19256e-05	2.38513e-05	1.19256e-05	1.19256e-05	1.19256e-05	1.19256e-05	1.19256e-05	1.19256e-05	1.19256e-05	1.19256e-05	0	0	0	0
BLABE dSaCas9-R-loop 3 Dark Rep. 2	A	0.000517413	0.000206965	0.994407	0.998358	0.00547988	5.64451e-05	6.58526e-05	0.0016228	0.00018815	6.11488e-05	4.23338e-05	0.999026	0.000277522	0.00314211	0.000526821	0.998024	0.000103483	0.00030104	0.000108186	5.17413e-05	2.35188e-05	0.000117594
	T	0.00015052	5.17413e-05	0.000846676	0.000131705	0.992982	0.000470376	0.998754	0.000329263	0.000268114	0.994887	0.998514	0.000437449	0.999417	0.000159928	0.000216373	9.40751e-05	0.000423338	0.000371597	0.000376301	6.11488e-05	0.997192	0.000385708
	C	0.999191	0.999699	0.00465672	0.00145346	3.76301e-05	3.76301e-05	5.17413e-05	0.997658	5.64451e-05	0.000159928	0.000117594	0.000385708	0.000103483	0.996557	0.999186	0.00161809	0.000197558	0.999299	0.000395116	4.70376e-06	5.64451e-05	9.40751e-06
	G	0.000131705	3.29263e-05	7.99639e-05	4.70376e-05	0.00149109	0.999426	0.0011242	0.000385708	0.999483	0.0048872	0.00132176	0.000145816	0.000192854	0.000122298	6.58526e-05	0.000258707	0.999271	2.35188e-05	0.999116	0.999878	0.00272348	0.999483
	N	0	0	0	0	0	0	0	0	0	0	0	0	0	0	0	0	0	0	0	0	0	0
	-	9.40751e-06	9.40751e-06	9.40751e-06	9.40751e-06	9.40751e-06	9.40751e-06	4.70376e-06	4.70376e-06	4.70376e-06	4.70376e-06	4.70376e-06	4.70376e-06	9.40751e-06	1.8815e-05	4.70376e-06	4.70376e-06	4.70376e-06	4.70376e-06	4.70376e-06	4.70376e-06	4.70376e-06	4.70376e-06
BLABE dSaCas9-R-loop 3 Dark Rep. 3	A	0.000583689	0.000248608	0.991688	0.996617	0.00329676	7.56634e-05	5.40453e-05	0.0013079	0.00022699	7.56634e-05	2.16181e-05	0.999179	0.000291845	0.00325353	0.000389126	0.998325	5.40453e-05	0.000367508	0.000151327	4.32362e-05	4.32362e-05	8.64725e-05
	T	0.000129709	8.64725e-05	0.000680971	8.64725e-05	0.991515	0.000443171	0.996757	0.000486408	0.00034589	0.995763	0.998735	0.000313463	0.999416	0.000475599	0.000518835	8.64725e-05	0.000335081	0.000410744	0.000324272	0.000151327	0.997492	0.000367508
	C	0.998908	0.999578	0.00755553	0.00324272	7.56634e-05	6.48543e-05	0.000162136	0.997795	5.40453e-05	0.000194563	0.000151327	0.000335081	3.24272e-05	0.996174	0.998962	0.00135113	0.000172945	0.999168	0.00045398	3.24272e-05	9.72815e-05	4.32362e-05
	G	0.000378317	7.56634e-05	6.48543e-05	4.32362e-05	0.00511268	0.999416	0.00302654	0.000410744	0.999373	0.00396692	0.00105929	0.000151327	0.000248608	8.64725e-05	0.0001189	0.00022699	0.999427	4.32362e-05	0.99906	0.999762	0.00235637	0.999492
	N	0	0	0	0	0	0	0	0	0	0	0	0	0	0	0	0	0	0	0	0	0	0
	-	0	1.08091e-05	1.08091e-05	1.08091e-05	0	0	0	0	0	0	3.24272e-05	2.16181e-05	1.08091e-05	1.08091e-05	1.08091e-05	1.08091e-05	1.08091e-05	1.08091e-05	1.08091e-05	1.08091e-05	1.08091e-05	1.08091e-05

## Sheet: sgRNA-dependent-CBE
DNA off-target amplicon sequencing data of split-engineered CBE (A3A) in E. coli DH10B
CBES4-TARGET
	Nucleotide	A	T	C	A	G	C	A	C	C	G	C	C	A	G	C	G	G	C	G	T
CBE-CBES4 Rep. 1	A	0.999169	5.69035e-05	0.000182091	0.99819	0.000113807	0.000147949	0.997826	7.9665e-05	0.000204853	0.000216233	0.000580416	0.000295898	0.99967	0.000170711	0.000364183	0.000136568	0.000125188	0.000375563	0.00031866	6.82842e-05
	T	0.000182091	0.999112	0.988505	3.41421e-05	0.000273137	0.985979	5.69035e-05	0.809191	0.98607	0.000352802	0.104611	0.157532	0.000125188	0.000170711	0.113705	0.000341421	0.000341421	0.0010015	0.00031866	0.999522
	C	0.000580416	7.9665e-05	0.00982155	0.000102426	1.13807e-05	0.0135544	0.00048937	0.189238	0.0136568	5.69035e-05	0.894672	0.84207	0.000113807	0	0.885897	2.27614e-05	0	0.998577	0.000216233	4.55228e-05
	G	5.69035e-05	0.000739746	0.00147949	0.00166158	0.99959	0.000307279	0.00161606	0.00147949	5.69035e-05	0.999363	7.9665e-05	6.82842e-05	5.69035e-05	0.999636	1.13807e-05	0.999476	0.999511	2.27614e-05	0.999124	0.000341421
	N	0	0	0	0	0	0	0	0	0	0	0	0	0	0	0	0	0	0	0	0
	-	1.13807e-05	1.13807e-05	1.13807e-05	1.13807e-05	1.13807e-05	1.13807e-05	1.13807e-05	1.13807e-05	1.13807e-05	1.13807e-05	5.69035e-05	3.41421e-05	3.41421e-05	2.27614e-05	2.27614e-05	2.27614e-05	2.27614e-05	2.27614e-05	2.27614e-05	2.27614e-05
CBE-CBES4 Rep. 2	A	0.999263	4.33791e-05	0.000180746	0.998963	7.59134e-05	0.000148212	0.9985	7.22985e-05	0.000140982	0.000195206	0.000618152	0.00024943	0.999772	5.42239e-05	0.000318113	0.000122907	7.95283e-05	0.000365107	0.000133752	6.86836e-05
	T	0.000119292	0.999331	0.98729	6.86836e-05	0.000169901	0.984311	6.50686e-05	0.82002	0.985244	0.00022774	0.118194	0.181816	3.61492e-05	0.000162672	0.133665	0.000289194	0.000343418	0.000860352	0.000151827	0.999548
	C	0.000542239	9.76029e-05	0.0111846	0.000104833	7.22985e-06	0.0153237	0.000542239	0.17853	0.0145645	4.6994e-05	0.881163	0.817848	0.000115678	7.22985e-06	0.866016	2.16895e-05	2.53045e-05	0.998771	6.86836e-05	7.59134e-05
	G	6.86836e-05	0.000520549	0.00131583	0.000856737	0.99974	0.000209666	0.000885656	0.00137006	3.97642e-05	0.999523	2.16895e-05	8.67582e-05	7.59134e-05	0.999776	0	0.999566	0.999552	3.61492e-06	0.999646	0.000307269
	N	0	0	0	0	0	0	0	0	3.61492e-06	0	0	0	0	0	0	0	0	0	0	0
	-	7.22985e-06	7.22985e-06	2.89194e-05	7.22985e-06	7.22985e-06	7.22985e-06	7.22985e-06	7.22985e-06	7.22985e-06	7.22985e-06	3.61492e-06	0	0	0	0	0	0	0	0	0
CBE-CBES4 Rep. 3	A	0.99936	2.13354e-05	0.000181351	0.9988	0.000112011	0.000122678	0.998459	4.80046e-05	0.000117345	0.000218688	0.000586723	0.000266692	0.999771	3.20031e-05	0.000320031	0.000154682	0.000160015	0.000368035	0.000186685	9.60092e-05
	T	8.00077e-05	0.999285	0.98993	6.40061e-05	0.000154682	0.987188	9.60092e-05	0.817983	0.987407	0.000218688	0.109776	0.169526	4.26708e-05	0.000176017	0.120924	0.000373369	0.00027736	0.000704068	0.000144014	0.999712
	C	0.000517383	7.46738e-05	0.00877951	8.53415e-05	0	0.0125559	0.000432041	0.180801	0.0124065	3.20031e-05	0.889584	0.83009	9.06754e-05	0	0.87874	1.06677e-05	5.33385e-06	0.998901	4.26708e-05	2.13354e-05
	G	3.73369e-05	0.000618726	0.0010881	0.00105077	0.999733	0.000133346	0.00101343	0.00116811	6.40061e-05	0.999531	3.73369e-05	0.000112011	8.53415e-05	0.999781	5.33385e-06	0.999451	0.999547	2.13354e-05	0.999621	0.000165349
	N	0	0	0	0	0	0	0	0	5.33385e-06	0	0	0	0	0	0	0	0	0	0	0
	-	5.33385e-06	0	2.13354e-05	0	0	0	0	0	0	0	1.60015e-05	5.33385e-06	1.06677e-05	1.06677e-05	1.06677e-05	1.06677e-05	1.06677e-05	5.33385e-06	5.33385e-06	5.33385e-06
BLCBE-CBES4 Light Rep. 1	A	0.999268	0	0.000332757	0.997937	6.65513e-05	0.000399308	0.997737	0.000199654	0.000199654	0.00053241	0.00053241	6.65513e-05	0.999601	0	0.000332757	6.65513e-05	0.000133103	0.000199654	0.000133103	0.000133103
	T	0.000133103	0.999734	0.756555	0	0.000133103	0.708905	6.65513e-05	0.233928	0.565886	6.65513e-05	0.00412618	0.00432584	0	0.000332757	0.0050579	0.000332757	0.00053241	0.000798616	0	0.999401
	C	0.00053241	0	0.24238	0.000133103	6.65513e-05	0.290363	0.000399308	0.76554	0.433848	0	0.995275	0.995541	0.000199654	0	0.994609	0	0	0.999002	0.000133103	0
	G	6.65513e-05	0.000266205	0.000732064	0.00192999	0.999734	0.000332757	0.00179689	0.000332757	6.65513e-05	0.999401	6.65513e-05	6.65513e-05	0.000199654	0.999667	0	0.999601	0.999334	0	0.999734	0.000465859
	N	0	0	0	0	0	0	0	0	0	0	0	0	0	0	0	0	0	0	0	0
	-	0	0	0	0	0	0	0	0	0	0	0	0	0	0	0	0	0	0	0	0
BLCBE-CBES4 Light Rep. 2	A	0.999326	4.81096e-05	0.000245893	0.99837	5.34551e-05	0.000208475	0.998102	0.000117601	0.000299348	0.000299348	0.000384876	0.000240548	0.999797	2.67275e-05	0.000224511	0.000117601	8.55281e-05	0.000283312	9.08736e-05	9.62191e-05
	T	0.000144329	0.999556	0.791787	6.94916e-05	0.000208475	0.741155	0.000101565	0.253505	0.630642	0.000203129	0.00373651	0.00670861	5.34551e-05	0.000165711	0.00381135	0.000283312	0.000326076	0.000828554	0.000176402	0.999642
	C	0.000443677	5.34551e-05	0.207053	0.000144329	1.0691e-05	0.258429	0.000315385	0.745875	0.369016	4.27641e-05	0.995847	0.993019	4.27641e-05	1.60365e-05	0.995916	1.0691e-05	3.2073e-05	0.998819	7.48371e-05	4.27641e-05
	G	8.55281e-05	0.000342112	0.000908736	0.00141656	0.999727	0.000208475	0.00148071	0.000502478	4.27641e-05	0.999455	2.67275e-05	3.2073e-05	9.62191e-05	0.999781	3.74185e-05	0.999578	0.999514	6.94916e-05	0.999658	0.000219166
	N	0	0	0	0	0	0	0	0	0	0	0	0	0	0	0	0	0	0	0	0
	-	0	0	5.34551e-06	0	0	0	0	0	0	0	5.34551e-06	0	1.0691e-05	1.0691e-05	1.0691e-05	1.0691e-05	4.27641e-05	0	0	0
BLCBE-CBES4 Light Rep. 3	A	0.999572	0	3.89105e-05	0.999144	7.7821e-05	0.000116732	0.998833	0.000155642	0.000272374	0.000583658	0.000389105	0.000233463	0.999728	3.89105e-05	0.000272374	0.000116732	0.000194553	0.000389105	7.7821e-05	3.89105e-05
	T	3.89105e-05	0.999767	0.766459	0.000116732	0.000311284	0.71428	0.000155642	0.240817	0.587237	0.000194553	0.00338521	0.0048249	3.89105e-05	0.000194553	0.00396887	0.000544747	7.7821e-05	0.00077821	0.000466926	0.999728
	C	0.000233463	0	0.232957	7.7821e-05	0	0.285603	0.000311284	0.758716	0.41249	0.000155642	0.996187	0.994903	0.000155642	0	0.995759	0	0	0.998833	7.7821e-05	3.89105e-05
	G	0.000155642	0.000233463	0.000544747	0.000661479	0.999611	0	0.000700389	0.000311284	0	0.999066	3.89105e-05	3.89105e-05	7.7821e-05	0.999767	0	0.999339	0.99965	0	0.999377	0.000194553
	N	0	0	0	0	0	0	0	0	0	0	0	0	0	0	0	0	0	0	0	0
	-	0	0	0	0	0	0	0	0	0	0	0	0	0	0	0	0	7.7821e-05	0	0	0
BLCBE-CBES4 Dark Rep. 1	A	0.99955	0	0.000270051	0.995589	0	0.00063012	0.995049	9.00171e-05	0.000270051	0.000540103	0.000810154	0	0.99937	0.000180034	0.000450086	0.000360068	0	0.000180034	0.000180034	9.00171e-05
	T	0	1	0.113061	0	0.000540103	0.10496	9.00171e-05	0.0428481	0.0890269	0.000540103	0.00387074	0.00828157	0.000180034	0.00063012	0.00540103	0.00108021	0.000450086	0.000540103	0.000270051	0.99955
	C	0.000270051	0	0.886488	9.00171e-05	0	0.89441	9.00171e-05	0.956972	0.910703	0	0.995319	0.991718	0.000180034	0	0.994149	0	9.00171e-05	0.9991	9.00171e-05	9.00171e-05
	G	0.000180034	0	0.000180034	0.00432082	0.99946	0	0.00477091	9.00171e-05	0	0.99892	0	0	0.000270051	0.99919	0	0.99856	0.99946	0.000180034	0.99946	0.000270051
	N	0	0	0	0	0	0	0	0	0	0	0	0	0	0	0	0	0	0	0	0
	-	0	0	0	0	0	0	0	0	0	0	0	0	0	0	0	0	0	0	0	0
BLCBE-CBES4 Dark Rep. 2	A	0.999455	2.70901e-05	9.82016e-05	0.99874	0.000176086	0.000145609	0.998635	9.82016e-05	0.000436828	0.000474076	0.000247197	0.000186244	0.999783	3.72489e-05	0.000233652	0.000121905	7.7884e-05	0.000270901	0.000162541	7.11115e-05
	T	3.38626e-05	0.999824	0.144847	5.07939e-05	0.000203176	0.130744	8.80428e-05	0.0633028	0.131831	0.000382647	0.00595305	0.00487283	6.09527e-05	0.000758522	0.00961359	0.000714501	0.000304763	0.00100572	0.000220107	0.999556
	C	0.000433441	4.40214e-05	0.854875	0.000101588	1.01588e-05	0.868989	0.000145609	0.93647	0.867716	2.03176e-05	0.993786	0.994904	8.12703e-05	2.37038e-05	0.990146	1.69313e-05	5.75664e-05	0.998334	0.000111747	5.75664e-05
	G	7.7884e-05	0.000104974	0.000176086	0.00110731	0.999611	0.000121905	0.00113101	0.000128678	1.3545e-05	0.99912	6.77252e-06	3.72489e-05	7.44977e-05	0.999181	3.38626e-06	0.999147	0.999502	0.000382647	0.999499	0.00030815
	N	0	0	0	0	0	0	0	0	0	0	0	0	0	0	0	0	0	0	0	0
	-	0	0	3.38626e-06	0	0	0	0	0	3.38626e-06	3.38626e-06	6.77252e-06	0	0	0	3.38626e-06	0	5.75664e-05	6.77252e-06	6.77252e-06	6.77252e-06
BLCBE-CBES4 Dark Rep. 3	A	0.999461	2.65031e-05	8.39263e-05	0.998533	9.27607e-05	0.00014135	0.998313	0.000119264	0.000273865	0.000353374	0.000318037	0.000159018	0.999801	3.97546e-05	0.000207607	0.000176687	7.5092e-05	0.000225276	9.27607e-05	8.39263e-05
	T	7.95092e-05	0.999823	0.144543	6.18405e-05	0.000238527	0.134088	9.71779e-05	0.0353904	0.127957	0.000384294	0.00240736	0.0143382	4.41718e-05	0.000176687	0.00611779	0.00161227	0.000287116	0.00136932	0.000251779	0.999563
	C	0.000388711	6.62576e-05	0.855201	0.000106012	1.76687e-05	0.865749	0.000207607	0.964393	0.871752	3.97546e-05	0.997261	0.985463	8.39263e-05	4.41718e-06	0.993653	8.83435e-06	3.97546e-05	0.998282	0.000128098	3.53374e-05
	G	7.06748e-05	8.39263e-05	0.000163436	0.00129865	0.999651	2.20859e-05	0.00138258	9.71779e-05	1.76687e-05	0.999218	1.32515e-05	3.97546e-05	7.06748e-05	0.999779	1.76687e-05	0.998202	0.999598	0.000123681	0.999527	0.000318037
	N	0	0	0	0	0	0	0	0	0	0	0	0	0	0	0	0	0	0	0	0
	-	0	0	8.83435e-06	0	0	0	0	0	0	4.41718e-06	0	0	0	0	4.41718e-06	0	0	0	0	0
CBES4-OFF TARGET 1
	Nucleotide	A	T	C	A	A	C	G	C	C	A	C	C	A	G	C	G	G	C	G	T
CBE-CBES4 OT1 Rep. 1	A	0.996732	0	0.00108932	0.993464	0.995643	0	0	0.00326797	0	0.995643	0	0.00108932	0.993464	0	0	0	0.00108932	0.00217865	0	0
	T	0	0.995643	0.916122	0	0	0.918301	0	0.77451	0.78976	0	0.0577342	0.348584	0	0	0.0152505	0	0.00108932	0.00326797	0	0.998911
	C	0	0	0.0784314	0	0	0.0784314	0	0.218954	0.206972	0.00108932	0.938998	0.647059	0.00326797	0	0.98366	0	0	0.993464	0	0
	G	0	0.00108932	0	0.00326797	0.00108932	0	0.996732	0	0	0	0	0	0	0.997821	0	0.998911	0.996732	0	0.998911	0
	N	0	0	0	0	0	0	0	0	0	0	0	0	0	0	0	0	0	0	0	0
	-	0.00326797	0.00326797	0.0043573	0.00326797	0.00326797	0.00326797	0.00326797	0.00326797	0.00326797	0.00326797	0.00326797	0.00326797	0.00326797	0.00217865	0.00108932	0.00108932	0.00108932	0.00108932	0.00108932	0.00108932
CBE-CBES4 OT1 Rep. 2	A	1	0	0	0.997513	0.99929	0	0	0.00035524	0	0.998224	0	0.00071048	0.997869	0	0.00071048	0	0	0	0	0
	T	0	0.998934	0.919361	0.00035524	0	0.91865	0	0.770515	0.788277	0.00035524	0.0749556	0.396448	0	0.00071048	0.0198934	0	0	0.00071048	0	1
	C	0	0	0.079929	0.00071048	0	0.0802842	0	0.227353	0.211012	0.00035524	0.924689	0.602487	0.00142096	0.00035524	0.979396	0	0	0.99929	0	0
	G	0	0.00071048	0	0.00071048	0	0.00035524	0.99929	0.00106572	0	0.00035524	0	0	0.00035524	0.998934	0	1	1	0	1	0
	N	0	0	0	0	0	0	0	0	0	0	0	0	0	0	0	0	0	0	0	0
	-	0	0.00035524	0.00071048	0.00071048	0.00071048	0.00071048	0.00071048	0.00071048	0.00071048	0.00071048	0.00035524	0.00035524	0.00035524	0	0	0	0	0	0	0
CBE-CBES4 OT1 Rep. 3	A	1	0	0	1	0.998542	0	0	0	0	0.998542	0	0	1	0	0.00145773	0	0.00145773	0	0	0.00145773
	T	0	1	0.931487	0	0	0.924198	0	0.760933	0.782799	0	0.0466472	0.389213	0	0	0.0145773	0.00145773	0	0	0.00145773	0.997085
	C	0	0	0.0655977	0	0.00145773	0.0758017	0	0.236152	0.215743	0.00145773	0.953353	0.610787	0	0	0.983965	0	0	0.998542	0	0
	G	0	0	0.00291545	0	0	0	0.998542	0.00145773	0	0	0	0	0	1	0	0.998542	0.998542	0.00145773	0.998542	0.00145773
	N	0	0	0	0	0	0	0	0	0	0	0	0	0	0	0	0	0	0	0	0
	-	0	0	0	0	0	0	0.00145773	0.00145773	0.00145773	0	0	0	0	0	0	0	0	0	0	0
BLCBE-CBES4 OT1 Light Rep. 1	A	1	0	0	0.997748	1	0	0	0	0	0.997748	0	0	1	0	0	0	0	0	0	0
	T	0	1	0.0157658	0	0	0.0157658	0.00225225	0.00900901	0.00900901	0	0	0	0	0	0	0	0	0	0	1
	C	0	0	0.984234	0	0	0.984234	0	0.990991	0.990991	0.00225225	1	1	0	0	1	0	0	1	0	0
	G	0	0	0	0.00225225	0	0	0.997748	0	0	0	0	0	0	1	0	1	1	0	1	0
	N	0	0	0	0	0	0	0	0	0	0	0	0	0	0	0	0	0	0	0	0
	-	0	0	0	0	0	0	0	0	0	0	0	0	0	0	0	0	0	0	0	0
BLCBE-CBES4 OT1 Light Rep. 2	A	1	0	0	0.998607	1	0	0.00278552	0	0	1	0	0	1	0	0	0	0	0	0.00139276	0
	T	0	1	0.0250696	0	0	0.0250696	0	0.00696379	0.00557103	0	0	0	0	0	0.00139276	0	0	0.00139276	0	0.998607
	C	0	0	0.97493	0.00139276	0	0.97493	0	0.993036	0.994429	0	1	1	0	0	0.998607	0	0	0.998607	0	0
	G	0	0	0	0	0	0	0.997214	0	0	0	0	0	0	1	0	1	1	0	0.998607	0
	N	0	0	0	0	0	0	0	0	0	0	0	0	0	0	0	0	0	0	0	0.00139276
	-	0	0	0	0	0	0	0	0	0	0	0	0	0	0	0	0	0	0	0	0
BLCBE-CBES4 OT1 Light Rep. 3	A	0.99814	0	0	1	1	0	0	0	0	1	0	0.000930233	0.99907	0	0.000930233	0	0.00186047	0.000930233	0	0
	T	0.00186047	0.99907	0.024186	0	0	0.0167442	0	0.00837209	0.00930233	0	0	0	0	0	0.000930233	0	0	0	0	1
	C	0	0	0.975814	0	0	0.983256	0	0.991628	0.990698	0	1	0.99907	0	0	0.99814	0	0	0.99907	0	0
	G	0	0.000930233	0	0	0	0	1	0	0	0	0	0	0.000930233	1	0	1	0.99814	0	1	0
	N	0	0	0	0	0	0	0	0	0	0	0	0	0	0	0	0	0	0	0	0
	-	0	0	0	0	0	0	0	0	0	0	0	0	0	0	0	0	0	0	0	0
BLCBE-CBES4 OT1 Dark Rep. 1	A	0.995177	0	0	0.991961	0.995177	0	0	0	0	0.991961	0	0	0.996785	0	0	0	0	0.00160772	0	0.00160772
	T	0.00160772	0.996785	0	0	0.00160772	0	0	0	0	0	0	0	0	0	0	0	0	0	0	0.998392
	C	0	0	0.996785	0	0	1	0	1	1	0	0.996785	0.996785	0	0	1	0	0	0.998392	0	0
	G	0	0	0	0.00482315	0.00321543	0	1	0	0	0.00482315	0	0	0	0.996785	0	1	1	0	1	0
	N	0	0	0	0	0	0	0	0	0	0	0	0	0	0	0	0	0	0	0	0
	-	0.00321543	0.00321543	0.00321543	0.00321543	0	0	0	0	0	0.00321543	0.00321543	0.00321543	0.00321543	0.00321543	0	0	0	0	0	0
BLCBE-CBES4 OT1 Dark Rep. 2	A	0.991228	0	0	0.995614	0.991228	0	0.00438596	0	0	0.991228	0	0	0.995614	0	0	0	0	0	0	0.00219298
	T	0	0.993421	0.00219298	0	0.00219298	0.00219298	0	0	0	0.00219298	0	0	0	0	0	0.00438596	0	0	0	0.993421
	C	0	0.00438596	0.995614	0	0	0.995614	0	0.995614	0.995614	0	0.995614	1	0	0	1	0	0	1	0	0
	G	0.00438596	0	0	0.00219298	0.00438596	0	0.989035	0	0	0.00219298	0	0	0.00438596	1	0	0.995614	1	0	0.995614	0
	N	0	0	0	0	0	0	0	0	0	0	0	0	0	0	0	0	0	0	0	0
	-	0.00438596	0.00219298	0.00219298	0.00219298	0.00219298	0.00219298	0.00657895	0.00438596	0.00438596	0.00438596	0.00438596	0	0	0	0	0	0	0	0.00438596	0.00438596
BLCBE-CBES4 OT1 Dark Rep. 3	A	0.997897	0	0.00105152	0.992639	0.995794	0	0.00315457	0	0	0.996845	0	0	0.998948	0.00105152	0	0.00105152	0	0	0.00105152	0
	T	0	0.997897	0	0.00105152	0.00105152	0	0	0	0	0	0.00105152	0	0	0	0.00105152	0	0	0	0	0.998948
	C	0	0.00210305	0.998948	0.00315457	0	0.998948	0	0.998948	0.998948	0	0.997897	0.998948	0	0	0.996845	0	0	0.998948	0	0
	G	0.00210305	0	0	0.00210305	0.00210305	0	0.995794	0	0	0.00210305	0	0	0	0.997897	0.00105152	0.998948	1	0.00105152	0.997897	0
	N	0	0	0	0	0	0	0	0	0	0	0	0	0	0	0	0	0	0	0	0
	-	0	0	0	0.00105152	0.00105152	0.00105152	0.00105152	0.00105152	0.00105152	0.00105152	0.00105152	0.00105152	0.00105152	0.00105152	0.00105152	0	0	0	0.00105152	0.00105152
CBES4-OFF TARGET 2
	Nucleotide	A	C	G	C	C	G	C	A	G	G	C	G	C	T	G	C	T	G	T	C
CBE-CBES4 OT2 Rep. 1	A	0.999849	0.000276195	0.000326412	0.000276195	0.000326412	0.111281	0.000251086	0.999523	0.0282723	0.0486102	0.000401738	0.647074	0.000225977	0.000100434	0.677179	0.000150652	0.000100434	0.146458	0.00017576	0.000150652
	T	0.000100434	0.000251086	0.000426846	2.51086e-05	0.000125543	0.000326412	0.000150652	0.00017576	0.000225977	0.00052728	0.000251086	0.000376629	2.51086e-05	0.999423	0.00035152	0.000326412	0.999699	0.000100434	0.999573	0.00110478
	C	0	0.999473	2.51086e-05	0.999699	0.999548	0.000100434	0.999548	7.53258e-05	5.02172e-05	7.53258e-05	0.999322	0.000150652	0.999623	0.000150652	0.000728149	0.999498	5.02172e-05	0.000577498	0.000125543	0.998694
	G	5.02172e-05	0	0.999222	0	0	0.888292	5.02172e-05	0.000225977	0.971452	0.950787	2.51086e-05	0.352399	0.000125543	0.000326412	0.321716	2.51086e-05	0.000150652	0.852864	0.000125543	5.02172e-05
	N	0	0	0	0	0	0	0	0	0	0	0	0	0	0	0	0	0	0	0	0
	-	0	0	0	0	0	0	0	0	0	0	0	0	0	0	2.51086e-05	0	0	0	0	0
CBE-CBES4 OT2 Rep. 2	A	0.999858	0.000191557	0.00045807	0.000358127	0.000291499	0.151696	0.000158242	0.999542	0.0447076	0.0641381	0.0001166	0.682449	0.000183228	0.000166571	0.705869	0.000124928	4.99713e-05	0.19453	9.99425e-05	0.000133257
	T	7.49569e-05	0.000149914	0.000208214	4.16427e-05	0.000108271	0.000366456	5.82998e-05	6.66284e-05	0.000249856	0.000441413	0.000208214	0.000149914	4.99713e-05	0.99935	0.000191557	0.000174899	0.999317	0.000133257	0.999692	0.00172401
	C	3.33142e-05	0.99965	1.66571e-05	0.999584	0.999592	3.33142e-05	0.999758	0.000149914	8.32854e-05	3.33142e-05	0.999667	6.66284e-05	0.999709	0.000158242	0.000383113	0.9997	0.000124928	0.000616312	0.000108271	0.998134
	G	3.33142e-05	8.32854e-06	0.999317	1.66571e-05	8.32854e-06	0.847896	2.49856e-05	0.000241528	0.954959	0.935387	8.32854e-06	0.317334	5.82998e-05	0.000324813	0.293556	0	0.000508041	0.804721	9.99425e-05	8.32854e-06
	N	0	0	0	0	0	0	0	0	0	0	0	0	0	0	0	0	0	0	0	0
	-	0	0	0	0	0	8.32854e-06	0	0	0	0	0	0	0	0	0	0	0	0	0	0
CBE-CBES4 OT2 Rep. 3	A	0.999843	0.00014483	0.000308551	0.000302254	0.000170018	0.1299	6.92665e-05	0.999521	0.035137	0.0547331	0.000239284	0.667559	0.000163721	9.44543e-05	0.694516	0.000100751	3.77817e-05	0.167795	0.000107048	0.000125939
	T	6.92665e-05	0.000170018	0.000258175	5.66726e-05	0.000107048	0.000264472	4.40787e-05	0.000100751	0.000251878	0.000346332	0.000125939	0.000283363	7.55634e-05	0.999326	0.000188909	8.18604e-05	0.999251	9.44543e-05	0.99961	0.00120272
	C	3.77817e-05	0.99966	0	0.999603	0.999704	4.40787e-05	0.999868	0.000195206	8.81573e-05	5.66726e-05	0.999622	0.000125939	0.999679	0.000163721	0.000774525	0.999786	8.81573e-05	0.00043449	0.000119642	0.99864
	G	4.40787e-05	1.88909e-05	0.999427	3.14848e-05	1.25939e-05	0.869792	1.88909e-05	0.000176315	0.964523	0.944858	1.25939e-05	0.332026	7.55634e-05	0.000409302	0.304508	2.51878e-05	0.000617101	0.83167	0.000157424	2.51878e-05
	N	0	0	0	0	0	0	0	0	0	0	0	0	0	0	0	0	0	0	0	0
	-	6.29695e-06	6.29695e-06	6.29695e-06	6.29695e-06	6.29695e-06	0	0	6.29695e-06	0	6.29695e-06	0	6.29695e-06	6.29695e-06	6.29695e-06	1.25939e-05	6.29695e-06	6.29695e-06	6.29695e-06	6.29695e-06	6.29695e-06
BLCBE-CBES4 OT2 Light Rep. 1	A	0.999676	8.10255e-05	0.000106806	0.000132587	0.000162051	0.000489836	0.000182307	0.998061	9.39159e-05	9.02329e-05	0.000138112	0.00346936	0.000237552	4.78787e-05	0.00198697	0.000270699	3.49883e-05	0.000200722	0.000143636	0.000127063
	T	2.20979e-05	0.000101282	0.000127063	3.86713e-05	8.655e-05	0.000160209	6.62936e-05	0.000522983	0.000132587	0.000167575	0.000187832	0.000250442	6.44521e-05	0.999593	0.000167575	0.000103123	0.999024	0.000215454	0.999604	0.000119697
	C	0.000244918	0.999788	5.52447e-06	0.999812	0.999726	2.39393e-05	0.999737	0.00119328	2.20979e-05	3.31468e-05	0.999613	3.68298e-06	0.999641	0.000151002	3.13053e-05	0.999595	8.47085e-05	4.05127e-05	0.000128904	0.999739
	G	5.34032e-05	2.76223e-05	0.999759	1.47319e-05	2.20979e-05	0.999322	1.28904e-05	0.000219137	0.99975	0.999705	5.89276e-05	0.996275	5.52447e-05	0.000206247	0.997812	2.94638e-05	0.000854451	0.999541	0.000121538	1.28904e-05
	N	0	0	0	0	0	0	0	0	0	0	0	0	0	0	0	0	0	0	0	0
	-	3.68298e-06	1.84149e-06	1.84149e-06	1.84149e-06	3.68298e-06	3.68298e-06	1.84149e-06	3.68298e-06	1.84149e-06	3.68298e-06	1.84149e-06	1.84149e-06	1.84149e-06	1.84149e-06	1.84149e-06	1.84149e-06	1.84149e-06	1.84149e-06	1.84149e-06	1.84149e-06
BLCBE-CBES4 OT2 Light Rep. 2	A	0.999692	0.000264329	0.000220274	0.000132164	8.81096e-05	0.000528658	0.000176219	0.998722	4.40548e-05	4.40548e-05	0.000264329	0.00348033	0.000308384	0	0.00114542	0.000352438	0	0.000220274	0.000264329	0.000132164
	T	8.81096e-05	8.81096e-05	0.000176219	0	8.81096e-05	0.000132164	0.000132164	0.000396493	0	0.000176219	0.000132164	0.000176219	4.40548e-05	0.999692	0.000176219	4.40548e-05	0.998458	0.000396493	0.999515	8.81096e-05
	C	0.000176219	0.999648	0	0.999868	0.99978	4.40548e-05	0.999648	0.000792986	0	0	0.999604	0.000132164	0.999559	4.40548e-05	0	0.999559	0.000176219	0	0.000176219	0.999736
	G	4.40548e-05	0	0.999604	0	4.40548e-05	0.999295	4.40548e-05	8.81096e-05	0.999956	0.99978	0	0.996211	8.81096e-05	0.000264329	0.998678	4.40548e-05	0.0013657	0.999383	4.40548e-05	4.40548e-05
	N	0	0	0	0	0	0	0	0	0	0	0	0	0	0	0	0	0	0	0	0
	-	0	0	0	0	0	0	0	0	0	0	0	0	0	0	0	0	0	0	0	0
BLCBE-CBES4 OT2 Light Rep. 3	A	0.999784	6.31427e-05	0.000104428	0.000157857	0.000133571	0.000517284	0.000206428	0.998455	5.34284e-05	6.55712e-05	7.04284e-05	0.00333685	0.000216142	7.04284e-05	0.00210071	0.000157857	3.39999e-05	0.000138428	0.000114142	0.000148142
	T	2.42856e-05	6.31427e-05	0.000121428	7.04284e-05	8.74283e-05	0.000131142	7.7714e-05	0.000458999	9.4714e-05	9.22854e-05	0.000157857	0.000189428	8.74283e-05	0.9995	0.000126285	9.22854e-05	0.998548	0.000208856	0.999628	0.000157857
	C	0.000145714	0.999842	9.71426e-06	0.999755	0.999762	4.85713e-06	0.999704	0.00087914	1.21428e-05	1.69999e-05	0.999699	9.71426e-06	0.999655	0.000157857	4.12856e-05	0.999721	8.25712e-05	3.39999e-05	0.000140857	0.999684
	G	4.61427e-05	2.91428e-05	0.999762	1.45714e-05	1.45714e-05	0.999347	1.21428e-05	0.000206428	0.99984	0.999825	7.04284e-05	0.996462	4.12856e-05	0.000271999	0.997729	2.91428e-05	0.00133571	0.999616	0.000114142	7.28569e-06
	N	0	0	0	0	0	0	0	0	0	0	0	0	0	0	0	0	0	0	0	0
	-	0	2.42856e-06	2.42856e-06	2.42856e-06	2.42856e-06	0	0	0	0	0	2.42856e-06	2.42856e-06	0	0	2.42856e-06	0	0	2.42856e-06	2.42856e-06	2.42856e-06
BLCBE-CBES4 OT2 Dark Rep. 1	A	0.999839	0.000148274	0.000139921	0.000231809	0.000190042	0.00043647	0.000133656	0.999453	4.59442e-05	6.05628e-05	0.00016707	0.000267312	0.000181688	0.00016707	0.0003592	0.000202572	3.55023e-05	0.000133656	8.56232e-05	0.000156628
	T	6.89163e-05	9.18883e-05	0.000158716	4.38558e-05	6.47395e-05	0.000202572	6.26511e-05	9.18883e-05	0.000121126	0.000194219	9.60651e-05	0.000275665	6.05628e-05	0.99949	0.000154539	0.000104419	0.999628	0.000121126	0.999641	9.18883e-05
	C	5.42977e-05	0.999756	1.04419e-05	0.999695	0.999729	1.04419e-05	0.99977	0.000244339	1.6707e-05	2.50605e-05	0.999716	6.26511e-06	0.999716	0.000142009	3.55023e-05	0.999678	8.14465e-05	4.38558e-05	0.000125302	0.999735
	G	3.55023e-05	2.08837e-06	0.999689	2.29721e-05	1.04419e-05	0.999342	2.71488e-05	0.000202572	0.999808	0.999712	1.25302e-05	0.999442	3.34139e-05	0.000194219	0.999442	8.35349e-06	0.000248516	0.999695	0.000142009	1.04419e-05
	N	0	0	0	0	0	0	0	0	0	0	0	0	0	0	0	0	0	0	0	0
	-	2.08837e-06	2.08837e-06	2.08837e-06	6.26511e-06	6.26511e-06	8.35349e-06	6.26511e-06	8.35349e-06	8.35349e-06	8.35349e-06	8.35349e-06	8.35349e-06	8.35349e-06	6.26511e-06	8.35349e-06	6.26511e-06	6.26511e-06	6.26511e-06	6.26511e-06	6.26511e-06
BLCBE-CBES4 OT2 Dark Rep. 2	A	0.999902	0.000179147	9.77167e-05	0.000211719	0.000211719	0.000618872	0.000146575	0.999414	6.51445e-05	1.62861e-05	0.000179147	0.00029315	0.000276864	0.000179147	0.000472297	0.00029315	3.25722e-05	8.14306e-05	0.000179147	0.000228006
	T	3.25722e-05	8.14306e-05	0.000228006	9.77167e-05	0.000114003	0.000228006	8.14306e-05	9.77167e-05	0.000114003	0.000179147	0.000260578	0.000309436	0.000146575	0.999544	0.000309436	8.14306e-05	0.999593	0.000130289	0.999674	0.000146575
	C	4.88583e-05	0.999723	0	0.999658	0.999674	0	0.999723	0.00029315	4.88583e-05	4.88583e-05	0.999528	0	0.999528	0.000130289	0	0.999577	0.000130289	1.62861e-05	6.51445e-05	0.999609
	G	1.62861e-05	1.62861e-05	0.999674	3.25722e-05	0	0.999153	4.88583e-05	0.000195433	0.999772	0.999756	3.25722e-05	0.999397	4.88583e-05	0.000146575	0.999218	4.88583e-05	0.000244292	0.999772	8.14306e-05	1.62861e-05
	N	0	0	0	0	0	0	0	0	0	0	0	0	0	0	0	0	0	0	0	0
	-	0	0	0	0	0	0	0	0	0	0	0	0	0	0	0	0	0	0	0	0
BLCBE-CBES4 OT2 Dark Rep. 3	A	0.999847	0.000152689	0.000115448	0.000234619	0.000234619	0.000599583	0.000212275	0.999512	7.82065e-05	6.70341e-05	0.000197378	0.000435722	0.000163861	0.000130344	0.000495308	0.000156413	2.23447e-05	0.000152689	9.68271e-05	0.000130344
	T	4.84135e-05	0.000119172	0.000234619	7.07582e-05	0.000100551	0.000167585	5.95859e-05	8.56547e-05	0.000152689	0.000163861	0.000175034	0.000335171	5.58618e-05	0.999501	0.00018993	0.000104275	0.999162	0.000115448	0.999646	0.000111724
	C	3.35171e-05	0.999717	1.86206e-05	0.999642	0.999661	1.48965e-05	0.999713	0.000204826	1.86206e-05	3.35171e-05	0.99962	1.48965e-05	0.999728	0.000201102	1.48965e-05	0.999732	9.31029e-05	2.60688e-05	9.68271e-05	0.999736
	G	6.70341e-05	1.11724e-05	0.999631	5.21376e-05	3.72412e-06	0.999218	1.48965e-05	0.000197378	0.99975	0.999736	7.44823e-06	0.999214	5.21376e-05	0.000167585	0.9993	7.44823e-06	0.000722479	0.999706	0.000160137	2.23447e-05
	N	0	0	0	0	0	0	0	0	0	0	0	0	0	0	0	0	0	0	0	0
	-	3.72412e-06	0	0	0	0	0	0	0	0	0	0	0	0	0	0	0	0	0	0	0
CBES4-OFF TARGET 3
	Nucleotide	T	C	C	A	G	C	A	A	C	G	C	C	T	G	C	G	G	C	G	T
CBE-CBES4 OT3 Rep. 1	A	9.18653e-05	6.8899e-05	0.000206697	0.999633	4.59327e-05	0.000206697	0.998921	0.998967	0.000160764	0.000183731	0.000780855	0.00043636	0.000206697	6.8899e-05	0.000390428	0.000206697	0.000160764	0.000734923	0.000390428	0
	T	0.999288	0.794153	0.795003	0.000137798	0.000367461	0.837284	0.000229663	0.000160764	0.926002	0.000367461	0.0288916	0.0331863	0.999633	0.000321529	0.0899362	0.000321529	0.000528226	0.00128611	0.000206697	0.99977
	C	0.000137798	0.20548	0.204033	4.59327e-05	4.59327e-05	0.162257	0.000367461	0.000734923	0.0737219	0	0.97019	0.966171	0.000137798	6.8899e-05	0.909559	6.8899e-05	0.000114832	0.997933	4.59327e-05	0.000183731
	G	0.000413394	0.000229663	0.000666024	0.000137798	0.999541	0.00025263	0.000482293	0.000137798	0.000114832	0.999449	0.000114832	0.000183731	2.29663e-05	0.999541	9.18653e-05	0.999403	0.999196	4.59327e-05	0.999357	4.59327e-05
	N	0	0	0	0	0	0	0	0	0	0	0	0	0	0	0	0	0	0	0	0
	-	6.8899e-05	6.8899e-05	9.18653e-05	4.59327e-05	0	0	0	0	0	0	2.29663e-05	2.29663e-05	0	0	2.29663e-05	0	0	0	0	0
CBE-CBES4 OT3 Rep. 2	A	5.88073e-05	8.23302e-05	0.000141137	0.9997	9.99724e-05	0.000129376	0.999341	0.999106	0.000111734	0.000129376	0.000623357	0.000311679	0.000123495	5.29265e-05	0.00040577	8.82109e-05	7.64495e-05	0.000535146	0.000176422	8.82109e-05
	T	0.999359	0.803543	0.804431	5.88073e-05	0.000246991	0.843543	0.000199945	0.000129376	0.925673	0.000235229	0.0368957	0.0458697	0.9997	0.000194064	0.10106	0.000223468	0.000329321	0.00149959	0.00015878	0.9997
	C	4.70458e-05	0.196081	0.194876	7.64495e-05	1.76422e-05	0.156174	0.000276394	0.000711568	0.0740442	2.35229e-05	0.96241	0.953766	0.000147018	1.76422e-05	0.898481	2.35229e-05	4.70458e-05	0.997959	2.35229e-05	9.40916e-05
	G	0.000529265	0.000288156	0.000511623	0.00015878	0.99963	0.000147018	0.000176422	4.70458e-05	0.000152899	0.999606	6.4688e-05	5.29265e-05	2.94036e-05	0.999735	5.29265e-05	0.999665	0.999547	5.88073e-06	0.999641	0.000117615
	N	0	0	0	0	0	0	0	0	0	0	0	0	0	0	0	0	0	0	0	0
	-	5.88073e-06	5.88073e-06	4.11651e-05	5.88073e-06	5.88073e-06	5.88073e-06	5.88073e-06	5.88073e-06	1.76422e-05	5.88073e-06	5.88073e-06	0	0	0	0	0	0	0	0	0
CBE-CBES4 OT3 Rep. 3	A	9.33957e-05	9.33957e-05	0.000135848	0.999707	8.06599e-05	0.000101886	0.999278	0.999104	0.000114622	0.000101886	0.00066226	0.000382073	0.000101886	7.64146e-05	0.000356602	9.33957e-05	6.36789e-05	0.000560374	0.000186791	3.39621e-05
	T	0.999367	0.799199	0.800256	9.33957e-05	0.000246225	0.842183	0.000203772	6.36789e-05	0.929682	0.000297168	0.032455	0.0385682	0.999554	0.000101886	0.0957857	0.000275942	0.000280187	0.00133726	0.000165565	0.999733
	C	0.000127358	0.200495	0.1992	7.64146e-05	1.27358e-05	0.15752	0.000263206	0.000708958	0.0699916	1.27358e-05	0.966794	0.960965	0.000258961	1.6981e-05	0.903764	4.24526e-06	3.82073e-05	0.998047	8.49051e-06	0.000101886
	G	0.000382073	0.000182546	0.000309904	9.33957e-05	0.999631	0.00016132	0.000224999	9.33957e-05	0.000182546	0.999558	5.94336e-05	5.51883e-05	5.51883e-05	0.999775	5.94336e-05	0.999597	0.999588	2.54715e-05	0.999609	0.000118867
	N	0	0	0	0	0	0	0	0	0	0	0	0	0	0	0	0	0	0	0	0
	-	2.97168e-05	2.97168e-05	9.76409e-05	2.97168e-05	2.97168e-05	3.39621e-05	2.97168e-05	2.97168e-05	2.97168e-05	2.97168e-05	2.97168e-05	2.97168e-05	2.97168e-05	2.97168e-05	3.39621e-05	2.97168e-05	2.97168e-05	2.97168e-05	2.97168e-05	1.27358e-05
BLCBE-CBES4 OT3 Light Rep. 1	A	6.4827e-05	0.000669879	0.000237699	0.999676	8.6436e-05	0.000388962	0.999373	0.998401	0.000194481	0.000259308	0.000280917	0.000388962	0.000129654	4.3218e-05	0.000367353	0.00021609	0.000129654	0.000540225	0.000129654	0.000108045
	T	0.999697	0.035093	0.0346825	0.000108045	0.000367353	0.0407546	0	0.000367353	0.0697755	0.000324135	0.000475398	0.000194481	0.999373	0.000194481	0.00218251	0.00021609	0.000129654	0.000237699	0.00043218	0.99946
	C	0.000129654	0.964194	0.964885	4.3218e-05	4.3218e-05	0.958813	0.000280917	0.00116689	0.9299	2.1609e-05	0.999157	0.999352	0.000410571	2.1609e-05	0.997407	2.1609e-05	8.6436e-05	0.9992	6.4827e-05	0.000237699
	G	0.000108045	4.3218e-05	0.000194481	0.000151263	0.999481	4.3218e-05	0.000345744	6.4827e-05	0.000129654	0.999395	8.6436e-05	6.4827e-05	8.6436e-05	0.999741	4.3218e-05	0.999546	0.999654	2.1609e-05	0.999373	0.000194481
	N	0	0	0	0	0	0	0	0	0	0	0	0	0	0	0	0	0	0	0	0
	-	0	0	0	2.1609e-05	2.1609e-05	0	0	0	0	0	0	0	0	0	0	0	0	0	0	0
BLCBE-CBES4 OT3 Light Rep. 2	A	0.000165269	0.000426944	0.000358082	0.999656	6.8862e-05	0.00034431	0.999656	0.998223	0.000151496	0.000165269	0.000261676	0.000247903	5.50896e-05	8.26344e-05	0.000330538	4.13172e-05	4.13172e-05	0.000316765	0.000247903	6.8862e-05
	T	0.999201	0.0374471	0.0369789	9.64068e-05	0.000454489	0.0432591	2.75448e-05	0.00034431	0.0739578	0.0003994	0.000302993	0.000261676	0.999669	0.000247903	0.00252035	0.00034431	0.000330538	0.000110179	8.26344e-05	0.999532
	C	0.000234131	0.962085	0.96258	0.000179041	4.13172e-05	0.956383	0.000151496	0.00130838	0.925767	5.50896e-05	0.999325	0.999311	0.000179041	0	0.996984	1.37724e-05	4.13172e-05	0.999463	1.37724e-05	0.000151496
	G	0.000371855	4.13172e-05	6.8862e-05	6.8862e-05	0.999435	1.37724e-05	0.000137724	9.64068e-05	9.64068e-05	0.999353	2.75448e-05	9.64068e-05	1.37724e-05	0.999587	0.000110179	0.999546	0.999532	5.50896e-05	0.999601	0.000192814
	N	0	0	0	0	0	0	0	0	0	0	0	0	0	0	0	0	0	0	0	0
	-	2.75448e-05	0	1.37724e-05	0	0	0	2.75448e-05	2.75448e-05	2.75448e-05	2.75448e-05	8.26344e-05	8.26344e-05	8.26344e-05	8.26344e-05	5.50896e-05	5.50896e-05	5.50896e-05	5.50896e-05	5.50896e-05	5.50896e-05
BLCBE-CBES4 OT3 Light Rep. 3	A	8.51275e-05	0.000286338	0.000425637	0.99976	0.000131561	0.000278599	0.999706	0.998599	0.000224427	9.28663e-05	0.000301816	0.000294077	9.28663e-05	6.19109e-05	0.000363726	0.000116083	3.09554e-05	0.000332771	0.000193471	2.32166e-05
	T	0.99969	0.0353511	0.0349719	5.4172e-05	0.00020121	0.042347	6.19109e-05	0.000239905	0.0694795	0.000317293	0.000487548	8.51275e-05	0.999574	0.000147038	0.00293303	0.000208949	0.000177994	0.000154777	0.000193471	0.999675
	C	0.000100605	0.964355	0.964502	4.64332e-05	2.32166e-05	0.957351	0.000170255	0.0011144	0.930203	3.09554e-05	0.999172	0.999598	0.000232166	5.4172e-05	0.996649	7.73886e-06	1.54777e-05	0.999489	1.54777e-05	6.96497e-05
	G	0.000123822	7.73886e-06	6.96497e-05	0.000139299	0.999644	1.54777e-05	6.19109e-05	4.64332e-05	9.28663e-05	0.999559	3.86943e-05	2.32166e-05	0.000100605	0.999729	5.4172e-05	0.999667	0.999776	2.32166e-05	0.999598	0.000232166
	N	0	0	0	0	0	0	0	0	0	0	0	0	0	0	0	0	0	0	0	0
	-	0	0	3.09554e-05	0	0	7.73886e-06	0	0	0	0	0	0	0	7.73886e-06	0	0	0	0	0	0
BLCBE-CBES4 OT3 Dark Rep. 1	A	0.000183146	0.000206039	0.000618118	0.999908	9.1573e-05	0.000503651	0.999542	0.99897	0.000274719	0.000137359	0.000434972	0.000434972	0.000114466	4.57865e-05	0.000412078	0.000114466	6.86797e-05	0.000618118	0.000160253	4.57865e-05
	T	0.999565	0.00107598	0.00105309	6.86797e-05	0.000480758	0.00112177	6.86797e-05	0.000618118	0.00185435	0.000320505	0.000160253	6.86797e-05	0.999519	0.000137359	0.00091573	0.000228932	0.000343399	0.000160253	0.000274719	0.999794
	C	0.000160253	0.998718	0.998214	0	0	0.998352	0.000114466	0.000389185	0.997848	0	0.999336	0.999451	0.000297612	0	0.998604	0	0	0.999199	4.57865e-05	0.000114466
	G	9.1573e-05	0	0.000114466	2.28932e-05	0.999428	2.28932e-05	0.000274719	2.28932e-05	2.28932e-05	0.999542	6.86797e-05	4.57865e-05	6.86797e-05	0.999817	6.86797e-05	0.999657	0.999588	2.28932e-05	0.999519	4.57865e-05
	N	0	0	0	0	0	0	0	0	0	0	0	0	0	0	0	0	0	0	0	0
	-	0	0	0	0	0	0	0	0	0	0	0	0	0	0	0	0	0	0	0	0
BLCBE-CBES4 OT3 Dark Rep. 2	A	0.000140026	0.000342285	0.000326726	0.999549	0.000124467	0.000420077	0.99958	0.998802	0.000248934	0.000202259	0.000342285	0.000311168	0.000108909	3.11168e-05	0.000373401	0.000140026	0.000124467	0.000466752	0.000233376	7.7792e-05
	T	0.999673	0.00490089	0.00494757	3.11168e-05	0.000342285	0.00507204	9.33503e-05	0.000357843	0.00494757	0.000373401	0	7.7792e-05	0.999533	0.000140026	0.000902387	0.000373401	0.000342285	0.000108909	9.33503e-05	0.999736
	C	3.11168e-05	0.994726	0.994632	0.000140026	7.7792e-05	0.994461	9.33503e-05	0.000731244	0.994741	1.55584e-05	0.999627	0.999549	0.000295609	6.22336e-05	0.998662	0	3.11168e-05	0.999409	0	0.000108909
	G	0.000140026	1.55584e-05	4.66752e-05	0.000248934	0.999424	1.55584e-05	0.000202259	7.7792e-05	3.11168e-05	0.999409	3.11168e-05	6.22336e-05	6.22336e-05	0.999767	4.66752e-05	0.999487	0.999502	1.55584e-05	0.999673	7.7792e-05
	N	0	0	0	0	0	0	0	0	0	0	0	0	0	0	0	0	0	0	0	0
	-	1.55584e-05	1.55584e-05	4.66752e-05	3.11168e-05	3.11168e-05	3.11168e-05	3.11168e-05	3.11168e-05	3.11168e-05	0	0	0	0	0	1.55584e-05	0	0	0	0	0
BLCBE-CBES4 OT3 Dark Rep. 3	A	4.94703e-05	0.00027562	0.000353359	0.99976	0.000141344	0.000296822	0.999802	0.999145	0.000134277	0.000204948	0.000169613	0.000204948	3.53359e-05	0.000113075	0.000325091	7.06719e-05	7.06719e-05	0.00050177	0.000134277	7.77391e-05
	T	0.999767	0.000968205	0.00101061	6.36047e-05	0.000303889	0.00130036	7.77391e-05	0.000353359	0.00308129	0.00027562	3.53359e-05	6.36047e-05	0.999731	0.000113075	0.000947003	0.000240284	0.000261486	0.000120142	0.000219083	0.99976
	C	9.89406e-05	0.998728	0.998544	2.12016e-05	2.12016e-05	0.998389	2.82688e-05	0.000445233	0.996728	0	0.999746	0.999675	0.000141344	3.53359e-05	0.998671	1.41344e-05	1.41344e-05	0.99935	2.12016e-05	5.65375e-05
	G	7.06719e-05	1.41344e-05	7.06719e-05	0.000141344	0.999519	0	7.77391e-05	4.24031e-05	4.24031e-05	0.999505	3.53359e-05	4.24031e-05	7.77391e-05	0.999724	2.82688e-05	0.999661	0.999633	1.41344e-05	0.999611	0.000106008
	N	0	0	0	0	0	0	0	0	0	0	0	0	0	0	0	0	0	0	0	0
	-	1.41344e-05	1.41344e-05	2.12016e-05	1.41344e-05	1.41344e-05	1.41344e-05	1.41344e-05	1.41344e-05	1.41344e-05	1.41344e-05	1.41344e-05	1.41344e-05	1.41344e-05	1.41344e-05	2.82688e-05	1.41344e-05	2.12016e-05	1.41344e-05	1.41344e-05	0
CBES4-OFF TARGET 4
	Nucleotide	T	T	C	G	A	C	A	C	C	G	C	C	A	C	C	G	G	C	G	T
CBE-CBES4 OT4 Rep. 1	A	0.000120836	4.97562e-05	0.000390942	0.00577883	0.99978	0.000191917	0.999453	0.000277213	0.000369617	0.00108753	0.000405158	0.000142161	0.999467	0.000277213	0.00043359	0.000262997	0.000213241	0.000497562	0.000206133	6.39723e-05
	T	0.999005	0.999815	0.209402	0.000127945	5.68642e-05	0.182335	0.00010662	0.189678	0.21565	0.000376725	0.00863625	0.0151899	0.000199025	0.00311332	0.0184027	0.00043359	0.000255889	0.000156377	0.000255889	0.999083
	C	0.000149269	4.26482e-05	0.790157	7.10803e-06	7.10803e-06	0.817373	0.000213241	0.809761	0.783951	2.84321e-05	0.990909	0.984618	0.000284321	0.996538	0.981135	0.00010662	6.39723e-05	0.999325	0.000135053	6.39723e-05
	G	0.000703695	7.81883e-05	7.10803e-06	0.994065	0.000135053	7.81883e-05	0.000199025	0.000262997	0	0.9985	3.55401e-05	4.97562e-05	4.97562e-05	7.10803e-05	2.84321e-05	0.999197	0.999467	2.13241e-05	0.999403	0.000788991
	N	0	0	0	0	0	0	7.10803e-06	0	0	0	0	0	0	0	0	0	0	0	0	0
	-	2.13241e-05	1.42161e-05	4.26482e-05	2.13241e-05	2.13241e-05	2.13241e-05	2.13241e-05	2.13241e-05	2.84321e-05	7.10803e-06	1.42161e-05	0	0	0	0	0	0	0	0	0
CBE-CBES4 OT4 Rep. 2	A	0.00019519	6.92608e-05	0.000535197	0.00859464	0.999805	0.000132225	0.999553	0.000258154	0.000314822	0.00134114	0.000434454	0.000144818	0.999345	0.000270747	0.000258154	0.000239265	0.000226672	0.000308525	0.00026445	7.55572e-05
	T	0.999068	0.999811	0.205245	0.000220375	5.66679e-05	0.180431	5.66679e-05	0.187281	0.210414	0.000384083	0.0108236	0.0197078	0.000226672	0.00345674	0.0200604	0.000384083	0.000384083	8.18537e-05	0.00019519	0.999326
	C	0.000157411	5.03715e-05	0.794176	6.29644e-06	0	0.819336	0.000144818	0.812184	0.789239	3.14822e-05	0.988723	0.980097	0.000327415	0.996178	0.979663	9.44465e-05	5.66679e-05	0.999597	8.81501e-05	4.40751e-05
	G	0.000579272	6.29644e-05	2.51857e-05	0.991166	0.000125929	8.81501e-05	0.000232968	0.00026445	1.88893e-05	0.998243	1.88893e-05	5.03715e-05	0.000100743	9.44465e-05	1.88893e-05	0.999282	0.999333	1.25929e-05	0.999452	0.000554086
	N	0	0	0	0	0	0	0	0	0	0	0	0	0	0	0	0	0	0	0	0
	-	0	6.29644e-06	1.88893e-05	1.25929e-05	1.25929e-05	1.25929e-05	1.25929e-05	1.25929e-05	1.25929e-05	0	0	0	0	0	0	0	0	0	0	0
CBE-CBES4 OT4 Rep. 3	A	0.00011804	0.000111096	0.000499934	0.00663801	0.999861	0.000187475	0.999493	0.000243023	0.000270798	0.00109708	0.000492991	0.000159701	0.99932	0.000263854	0.000374951	0.000270798	0.000277741	0.000388838	0.000159701	5.55482e-05
	T	0.999104	0.999681	0.212541	0.000187475	4.16612e-05	0.186725	7.63788e-05	0.192433	0.217923	0.000374951	0.00979732	0.0163034	0.000201362	0.00368701	0.0181434	0.000458273	0.000340233	0.000187475	0.000187475	0.999236
	C	0.000152758	2.77741e-05	0.786931	1.38871e-05	6.94353e-06	0.813025	0.000243023	0.807039	0.781772	6.24918e-05	0.989682	0.983488	0.000402725	0.99598	0.981426	0.000131927	1.38871e-05	0.999368	0.000104153	4.86047e-05
	G	0.00061103	0.000159701	2.08306e-05	0.993154	8.33223e-05	5.55482e-05	0.000173588	0.000277741	2.77741e-05	0.998465	6.94353e-06	2.77741e-05	5.55482e-05	4.86047e-05	3.47176e-05	0.999118	0.999347	3.47176e-05	0.999528	0.000638805
	N	0	0	0	0	0	0	0	0	0	0	0	0	0	0	0	0	0	0	0	0
	-	1.38871e-05	2.08306e-05	6.94353e-06	6.94353e-06	6.94353e-06	6.94353e-06	1.38871e-05	6.94353e-06	6.94353e-06	0	2.08306e-05	2.08306e-05	2.08306e-05	2.08306e-05	2.08306e-05	2.08306e-05	2.08306e-05	2.08306e-05	2.08306e-05	2.08306e-05
BLCBE-CBES4 OT4 Light Rep. 1	A	0	0.000388727	0.000388727	0.000194363	0.999806	0	0.998251	0.00058309	0.000388727	0.00155491	0.000388727	0.000388727	0.999611	0.000388727	0	0	0.000194363	0.000388727	0	0
	T	0.999417	0.999028	0.00155491	0.000194363	0.000194363	0.000971817	0.000388727	0.00136054	0.00136054	0	0	0	0.000388727	0	0	0.000194363	0.000388727	0.000194363	0.00058309	0.998834
	C	0	0.000388727	0.997862	0	0	0.998834	0.000388727	0.998056	0.998251	0	0.999611	0.999611	0	0.999417	1	0	0	0.999417	0	0
	G	0.00058309	0.000194363	0.000194363	0.999611	0	0.000194363	0.000971817	0	0	0.998445	0	0	0	0.000194363	0	0.999806	0.999417	0	0.999417	0.00116618
	N	0	0	0	0	0	0	0	0	0	0	0	0	0	0	0	0	0	0	0	0
	-	0	0	0	0	0	0	0	0	0	0	0	0	0	0	0	0	0	0	0	0
BLCBE-CBES4 OT4 Light Rep. 2	A	0.0002347	0	0.000792114	0.00011735	0.999795	0.000146688	0.999443	0.000146688	0.000528076	0.00181893	0.000410726	0.000176025	0.999443	0.000293376	0.000352051	0.000322713	0.000352051	0.000322713	0.000146688	5.86751e-05
	T	0.999032	0.999736	0.00205363	0.00011735	5.86751e-05	0.00190694	8.80127e-05	0.00137887	0.00214164	0.000645426	0.000176025	0	0.000146688	5.86751e-05	0.000293376	0.000469401	0.0002347	0.000176025	0.000205363	0.999413
	C	0.000176025	0.00011735	0.997154	0	0	0.997888	8.80127e-05	0.998298	0.99733	0	0.999413	0.999824	0.000410726	0.999648	0.999325	0	0	0.999501	5.86751e-05	2.93376e-05
	G	0.000557414	0.00011735	0	0.999765	0.000146688	5.86751e-05	0.000381388	0.000176025	0	0.997536	0	0	0	0	2.93376e-05	0.999208	0.999413	0	0.999589	0.000498738
	N	0	0	0	0	0	0	0	0	0	0	0	0	0	0	0	0	0	0	0	0
	-	0	2.93376e-05	0	0	0	0	0	0	0	0	0	0	0	0	0	0	0	0	0	0
BLCBE-CBES4 OT4 Light Rep. 3	A	0.000214354	0	0.000818442	9.74336e-05	0.999786	3.89734e-05	0.999688	9.74336e-05	0.000487168	0.00150048	0.000370248	0.000253327	0.999591	0.00011692	0.000370248	0.000155894	0.000311788	0.000155894	9.74336e-05	7.79469e-05
	T	0.999221	0.999825	0.00179278	0.000155894	3.89734e-05	0.00124715	7.79469e-05	0.00151996	0.00224097	0.000448195	5.84602e-05	3.89734e-05	9.74336e-05	5.84602e-05	0.000526141	0.000331274	0.000292301	0.00011692	0.000272814	0.999357
	C	0.00017538	5.84602e-05	0.99733	3.89734e-05	0	0.998616	5.84602e-05	0.998363	0.997252	5.84602e-05	0.999532	0.999708	0.00017538	0.999747	0.999104	7.79469e-05	9.74336e-05	0.999727	7.79469e-05	1.94867e-05
	G	0.000350761	7.79469e-05	1.94867e-05	0.999669	0.000136407	5.84602e-05	0.00017538	1.94867e-05	1.94867e-05	0.997993	0	0	0.000136407	7.79469e-05	0	0.999435	0.999298	0	0.999552	0.000545628
	N	0	0	0	0	0	0	0	0	0	0	0	0	0	0	0	0	0	0	0	0
	-	3.89734e-05	3.89734e-05	3.89734e-05	3.89734e-05	3.89734e-05	3.89734e-05	0	0	0	0	3.89734e-05	0	0	0	0	0	0	0	0	0
BLCBE-CBES4 OT4 Dark Rep. 1	A	0.000188893	0.000161908	0.000404771	0.000296832	0.99973	0.000269847	0.999406	0.00051271	0.000377786	0.00145718	0.000242863	0.000134924	0.99911	0.000107939	0.000431756	0.000134924	0.000107939	0.000323817	0.000242863	5.39695e-05
	T	0.998867	0.999622	0.000485725	0.000350801	8.09542e-05	0.000485725	8.09542e-05	0.000485725	0.00051271	0.000350801	8.09542e-05	5.39695e-05	0.000134924	0.000107939	0.000296832	0.000161908	0.000215878	5.39695e-05	0.000215878	0.99919
	C	8.09542e-05	2.69847e-05	0.99911	2.69847e-05	2.69847e-05	0.999163	0.000296832	0.999002	0.99911	2.69847e-05	0.999595	0.999784	0.000566679	0.999703	0.99919	5.39695e-05	0.000107939	0.999541	0.000107939	5.39695e-05
	G	0.000863511	0.000161908	0	0.999325	0.000161908	8.09542e-05	0.000215878	0	0	0.998138	5.39695e-05	2.69847e-05	0.000188893	8.09542e-05	8.09542e-05	0.999649	0.999568	8.09542e-05	0.999433	0.000701603
	N	0	0	0	0	0	0	0	0	0	0	0	0	0	0	0	0	0	0	0	0
	-	0	2.69847e-05	0	0	0	0	0	0	0	2.69847e-05	2.69847e-05	0	0	0	0	0	0	0	0	0
BLCBE-CBES4 OT4 Dark Rep. 2	A	0.000174045	4.97271e-05	0.000578078	9.32384e-05	0.999857	0.00010567	0.999552	0.000267283	0.000385385	0.00129291	0.000323226	6.21589e-05	0.999354	0.000186477	0.000279715	0.000248636	0.000180261	0.000329442	0.00013675	5.5943e-05
	T	0.998844	0.99972	0.000229988	0.000236204	6.83748e-05	0.000186477	9.94542e-05	0.000261067	0.000428896	0.000397817	6.83748e-05	4.97271e-05	0.000248636	5.5943e-05	0.000335658	0.000385385	0.000323226	0.000111886	0.000261067	0.999136
	C	0.000180261	0.00010567	0.99918	1.86477e-05	2.48636e-05	0.999683	0.000155397	0.999428	0.999173	6.21589e-05	0.999584	0.999869	0.000354306	0.99972	0.999341	9.32384e-05	3.72953e-05	0.999546	0.000130534	0.00010567
	G	0.00080185	0.000118102	6.21589e-06	0.999652	4.97271e-05	1.86477e-05	0.000186477	3.72953e-05	6.21589e-06	0.998241	1.86477e-05	1.24318e-05	4.35112e-05	3.72953e-05	2.48636e-05	0.999273	0.999453	1.24318e-05	0.999465	0.000702396
	N	0	0	0	0	0	0	0	0	0	0	0	0	0	0	0	0	0	0	0	0
	-	0	6.21589e-06	6.21589e-06	0	0	6.21589e-06	6.21589e-06	6.21589e-06	6.21589e-06	6.21589e-06	6.21589e-06	6.21589e-06	0	0	1.86477e-05	0	6.21589e-06	0	6.21589e-06	0
BLCBE-CBES4 OT4 Dark Rep. 3	A	0.000115005	4.60019e-05	0.000414017	0.000126505	0.999896	0.000126505	0.999494	0.000230009	0.000333514	0.00115005	0.000218509	0.000103504	0.999494	0.000276011	0.000161007	0.000126505	0.000126505	0.000264511	0.000230009	3.45014e-05
	T	0.99908	0.999689	0.000172507	0.000218509	2.30009e-05	0.00024151	3.45014e-05	0.000184007	0.000345014	0.000333514	0.000126505	5.75023e-05	0.000138006	4.60019e-05	0.000218509	0.000368015	0.00024151	0.000161007	0.000230009	0.99939
	C	0.000161007	9.20037e-05	0.999413	1.15005e-05	0	0.99962	0.000172507	0.99954	0.999287	4.60019e-05	0.999586	0.999781	0.000345014	0.999609	0.999609	6.90028e-05	1.15005e-05	0.999563	0.000161007	2.30009e-05
	G	0.000644026	0.000172507	0	0.999643	8.05033e-05	1.15005e-05	0.000299012	4.60019e-05	1.15005e-05	0.998447	3.45014e-05	3.45014e-05	2.30009e-05	6.90028e-05	1.15005e-05	0.999436	0.99962	1.15005e-05	0.999379	0.000552022
	N	0	0	0	0	0	0	0	0	0	0	0	0	0	0	0	0	0	0	0	0
	-	0	0	0	0	0	0	0	0	2.30009e-05	2.30009e-05	3.45014e-05	2.30009e-05	0	0	0	0	0	0	0	0
CBES6-TARGET
	Nucleotide	T	G	T	C	G	C	C	G	G	T	G	G	T	T	T	T	G	C	G	C
CBE-CBES6 Rep. 1	A	5.83192e-05	0.000349915	0.000174958	1.94397e-05	0.000233277	5.83192e-05	3.88795e-05	0.000330476	0.000136078	5.83192e-05	0.000116638	7.7759e-05	0.000155518	7.7759e-05	3.88795e-05	3.88795e-05	0.000155518	0.000602632	0.000233277	0.000427674
	T	0.999456	9.71987e-05	0.997026	0.995529	0.000233277	0.989503	0.994343	0.000136078	0.000291596	0.998756	0.000330476	0.000174958	0.999067	0.998289	0.997162	0.999203	0.000174958	0.00225501	0.000252717	0.000233277
	C	5.83192e-05	1.94397e-05	0.000116638	0.00295484	1.94397e-05	0.00828133	0.00328532	7.7759e-05	0	7.7759e-05	3.88795e-05	5.83192e-05	0.000136078	0.000174958	0.000116638	0.000155518	3.88795e-05	0.997045	0	0.999242
	G	0.000427674	0.999533	0.00268269	0.00147742	0.999495	0.00213837	0.00231333	0.999436	0.999553	0.00108863	0.999495	0.99967	0.000622072	0.00143854	0.00264381	0.000136078	0.999592	5.83192e-05	0.999475	3.88795e-05
	N	0	0	0	0	0	0	0	0	0	0	0	0	0	0	0	0	0	0	0	0
	-	0	0	0	1.94397e-05	1.94397e-05	1.94397e-05	1.94397e-05	1.94397e-05	1.94397e-05	1.94397e-05	1.94397e-05	1.94397e-05	1.94397e-05	1.94397e-05	3.88795e-05	0.000466554	3.88795e-05	3.88795e-05	3.88795e-05	5.83192e-05
CBE-CBES6 Rep. 2	A	2.9972e-05	0.000659383	4.4958e-05	2.9972e-05	5.9944e-05	5.9944e-05	2.9972e-05	8.99159e-05	0.00014986	4.4958e-05	0.000119888	0.00014986	4.4958e-05	0.000104902	0.000104902	4.4958e-05	0.000104902	0.000554482	0.00022479	0.000254762
	T	0.999266	0.000209804	0.997842	0.995399	0.000134874	0.988431	0.994965	0.00022479	0.000134874	0.999416	0.000359664	0.000254762	0.999595	0.999505	0.998516	0.999296	0.000164846	0.00211302	0.000314706	0.000344678
	C	8.99159e-05	2.9972e-05	7.49299e-05	0.0033119	4.4958e-05	0.0100256	0.00367157	0.000104902	1.4986e-05	0.000179832	1.4986e-05	1.4986e-05	5.9944e-05	0.000119888	0.000104902	8.99159e-05	1.4986e-05	0.997288	0	0.999371
	G	0.00059944	0.999101	0.00203809	0.00125882	0.99976	0.00148361	0.00131877	0.999565	0.999685	0.000359664	0.999505	0.99958	0.00029972	0.000269748	0.00125882	5.9944e-05	0.9997	2.9972e-05	0.999446	1.4986e-05
	N	0	0	0	0	0	0	0	0	0	0	0	0	0	0	1.4986e-05	0	0	0	0	0
	-	1.4986e-05	0	0	0	0	0	1.4986e-05	1.4986e-05	1.4986e-05	0	0	0	0	0	0	0.000509524	1.4986e-05	1.4986e-05	1.4986e-05	1.4986e-05
CBE-CBES6 Rep. 3	A	0.000105414	0.000406596	3.01182e-05	1.50591e-05	1.50591e-05	3.01182e-05	1.50591e-05	0.000135532	0.000135532	4.51773e-05	0.000120473	9.03546e-05	4.51773e-05	4.51773e-05	6.02364e-05	0	6.02364e-05	0.000496951	0.000346359	0.000286123
	T	0.999127	0.000105414	0.997877	0.994805	9.03546e-05	0.987471	0.994383	0.000240946	0.000120473	0.999307	0.000195768	0.00016565	0.999699	0.99878	0.998434	0.999563	0.000240946	0.00179203	0.000346359	0.000225887
	C	7.52955e-05	1.50591e-05	4.51773e-05	0.00384007	3.01182e-05	0.0110233	0.00399066	0.000180709	4.51773e-05	0.000120473	1.50591e-05	0	7.52955e-05	7.52955e-05	6.02364e-05	7.52955e-05	1.50591e-05	0.997681	1.50591e-05	0.999488
	G	0.000692719	0.999473	0.00204804	0.00134026	0.999849	0.00147579	0.00161132	0.999443	0.999699	0.000527069	0.999654	0.999744	0.000180709	0.00109931	0.00144567	6.02364e-05	0.999684	3.01182e-05	0.999292	0
	N	0	0	0	0	0	0	0	0	0	0	0	0	0	0	0	0	0	0	0	0
	-	0	0	0	0	1.50591e-05	0	0	0	0	0	1.50591e-05	0	0	0	0	0.000301182	0	0	0	0
BLCBE-CBES6 Light Rep. 1	A	6.5757e-05	6.5757e-05	9.86355e-05	9.86355e-05	0.00023015	6.5757e-05	0.000131514	0.000263028	9.86355e-05	3.28785e-05	0.000295907	0.000131514	0	3.28785e-05	3.28785e-05	0	0.000263028	0.000624692	0.00023015	0.000591813
	T	0.999671	0.000164393	0.998257	0.907611	0.000328785	0.816834	0.908927	0.000591813	0.000197271	0.999244	0.000295907	0.00023015	0.999573	0.999014	0.997896	0.99954	0.000328785	0.0023015	0.000394542	0.00088772
	C	6.5757e-05	0	6.5757e-05	0.0913365	3.28785e-05	0.182081	0.089594	6.5757e-05	0	0.00023015	0	3.28785e-05	9.86355e-05	0.00023015	0.000263028	0.000328785	6.5757e-05	0.996975	0	0.998455
	G	0.000164393	0.99977	0.00157817	0.000953477	0.999408	0.00101923	0.00134802	0.999079	0.999704	0.000493178	0.999408	0.999605	0.000328785	0.000723327	0.00180832	3.28785e-05	0.999342	3.28785e-05	0.999375	6.5757e-05
	N	0	0	0	0	0	0	0	0	0	0	0	0	0	0	0	0	0	0	0	0
	-	3.28785e-05	0	0	0	0	0	0	0	0	0	0	0	0	0	0	9.86355e-05	0	6.5757e-05	0	0
BLCBE-CBES6 Light Rep. 2	A	4.79254e-05	8.38695e-05	3.59441e-05	2.39627e-05	5.99068e-05	8.38695e-05	5.99068e-05	0.000143776	0.000107832	0.000107832	0.000107832	5.99068e-05	7.18881e-05	1.19814e-05	5.99068e-05	9.58509e-05	0.000383403	0.000467273	0.000143776	0.000191702
	T	0.999401	0.000239627	0.998478	0.930269	0.000155758	0.843488	0.931994	0.000215664	0.000107832	0.999293	0.000215664	9.58509e-05	0.999593	0.999581	0.998562	0.999077	0.000227646	0.0017972	0.000491236	0.00138984
	C	0.000107832	1.19814e-05	5.99068e-05	0.068785	8.38695e-05	0.155494	0.0669039	0.000155758	1.19814e-05	0.000155758	1.19814e-05	1.19814e-05	0.000119814	0.000167739	0.000383403	0.000455292	3.59441e-05	0.997664	0	0.998394
	G	0.00044331	0.999665	0.00142578	0.000922564	0.9997	0.000934546	0.00104238	0.999485	0.99976	0.00044331	0.999653	0.999832	0.000215664	0.000239627	0.000994453	5.99068e-05	0.999329	4.79254e-05	0.999341	0
	N	0	0	0	0	0	0	0	0	0	0	0	0	0	0	0	0	0	0	0	0
	-	0	0	0	0	0	0	0	0	1.19814e-05	0	1.19814e-05	0	0	0	0	0.000311515	2.39627e-05	2.39627e-05	2.39627e-05	2.39627e-05
BLCBE-CBES6 Light Rep. 3	A	4.02579e-05	6.03869e-05	6.03869e-05	4.57477e-05	9.14953e-05	7.50262e-05	7.31963e-05	0.000161032	8.05159e-05	4.94075e-05	6.40467e-05	8.41757e-05	5.8557e-05	7.31963e-05	5.48972e-05	3.11084e-05	0.000290955	0.00038977	0.00019031	0.000210439
	T	0.9994	0.000172011	0.998004	0.913619	0.000144563	0.826611	0.915634	0.000225079	0.000164692	0.999416	0.000281806	0.000161032	0.999446	0.998811	0.997854	0.999199	0.000239718	0.00175122	0.000290955	0.00140903
	C	7.13664e-05	5.48972e-06	6.77065e-05	0.0853487	2.92785e-05	0.171978	0.0826441	9.6985e-05	2.19589e-05	7.68561e-05	1.09794e-05	1.82991e-05	8.96654e-05	0.000173841	0.000325723	0.000371471	1.82991e-06	0.997815	3.65981e-06	0.998366
	G	0.000475776	0.999762	0.00186833	0.00098632	0.999731	0.00133217	0.00164143	0.999513	0.999733	0.000455647	0.999643	0.999736	0.000406239	0.000942402	0.00176586	6.22168e-05	0.999467	4.39178e-05	0.999515	1.46393e-05
	N	0	0	0	0	0	0	0	0	0	0	0	0	0	0	0	0	0	0	0	0
	-	1.28093e-05	0	0	0	3.65981e-06	3.65981e-06	7.31963e-06	3.65981e-06	0	1.82991e-06	0	0	0	0	0	0.000336703	0	0	0	0
BLCBE-CBES6 Dark Rep. 1	A	0.000156605	3.91512e-05	3.91512e-05	3.91512e-05	3.91512e-05	0.000195756	0.000430663	0.000274058	3.91512e-05	7.83024e-05	0.000274058	7.83024e-05	0.000156605	3.91512e-05	0.000117454	0.000156605	0.0015269	0.000430663	0.000234907	0.000469814
	T	0.999648	0.00031321	0.999139	0.225276	0.000234907	0.201668	0.226764	0.000548117	3.91512e-05	0.999374	0.000391512	0.000117454	0.999021	0.998591	0.996516	0.997768	0.00211416	0.00277974	0.000626419	0.0240388
	C	3.91512e-05	0	0.000117454	0.774528	0	0.798019	0.77261	7.83024e-05	0	0.000156605	0	0.000156605	0.000117454	0.000195756	0.00144859	0.0015269	0	0.996398	0.000117454	0.975491
	G	0.000117454	0.999648	0.000704722	0.000156605	0.999726	0.000117454	0.000195756	0.9991	0.999922	0.000391512	0.999334	0.999648	0.000704722	0.00117454	0.00187926	0.000195756	0.996281	0.000391512	0.999021	0
	N	0	0	0	0	0	0	0	0	0	0	0	0	0	0	3.91512e-05	0	0	0	0	0
	-	3.91512e-05	0	0	0	0	0	0	0	0	0	0	0	0	0	0	0.000352361	7.83024e-05	0	0	0
BLCBE-CBES6 Dark Rep. 2	A	0	0.000159236	6.36943e-05	9.55414e-05	6.36943e-05	0.000318471	0.000286624	0.000254777	9.55414e-05	0.000127389	0.000127389	0.000127389	0.000159236	9.55414e-05	3.18471e-05	6.36943e-05	0.00066879	0.000605096	0.000350318	0.000477707
	T	0.999777	0.00022293	0.999363	0.328312	0.000414013	0.286338	0.329618	0.000191083	0.000127389	0.999331	0.000382166	0.000191083	0.99949	0.999108	0.998057	0.998949	0.00254777	0.00366242	0.000859873	0.0501592
	C	6.36943e-05	0	3.18471e-05	0.671242	3.18471e-05	0.712898	0.669777	0	0	0	3.18471e-05	0	9.55414e-05	0.000127389	0.000764331	0.000605096	0	0.995191	0	0.949268
	G	0.000159236	0.999618	0.000541401	0.000350318	0.99949	0.00044586	0.000318471	0.999554	0.999777	0.000541401	0.999427	0.999682	0.000254777	0.00066879	0.0011465	3.18471e-05	0.996752	0.000541401	0.99879	9.55414e-05
	N	0	0	0	0	0	0	0	0	0	0	0	0	0	0	0	0	0	0	0	0
	-	0	0	0	0	0	0	0	0	0	0	3.18471e-05	0	0	0	0	0.000350318	3.18471e-05	0	0	0
BLCBE-CBES6 Dark Rep. 3	A	6.57225e-05	0.000131445	6.57225e-05	0.000131445	0.000164306	0.000131445	0.000230029	0.000460057	0.000131445	0.000197167	9.85837e-05	3.28612e-05	0.000131445	6.57225e-05	0.000164306	3.28612e-05	0.00167592	0.000591502	0.000328612	0.00138017
	T	0.999803	9.85837e-05	0.998883	0.318721	0.000295751	0.281982	0.320627	0.000558641	0.000131445	0.999014	0.00052578	6.57225e-05	0.999014	0.998456	0.996221	0.997535	0.000492918	0.00453485	0.000394335	0.030068
	C	9.85837e-05	0	9.85837e-05	0.68095	0	0.717492	0.678749	9.85837e-05	0	9.85837e-05	3.28612e-05	3.28612e-05	9.85837e-05	0.000295751	0.00170878	0.00187309	0	0.994874	3.28612e-05	0.968519
	G	3.28612e-05	0.99977	0.000952976	0.000197167	0.99954	0.000394335	0.000394335	0.998883	0.999737	0.000690086	0.999343	0.999869	0.000755808	0.001183	0.00190595	3.28612e-05	0.997831	0	0.999244	3.28612e-05
	N	0	0	0	0	0	0	0	0	0	0	0	0	0	0	0	0	0	0	0	0
	-	0	0	0	0	0	0	0	0	0	0	0	0	0	0	0	0.00052578	0	0	0	0
CBES6-OFF TARGET 1
	Nucleotide	G	C	G	C	A	A	A	A	C	C	A	G	C	G	G	G	T	A	A	A
CBE-CBES6 OT1 Rep. 1	A	0.00113122	0.000678733	0.00540158	0.000254525	0.999745	0.998727	0.99935	0.999293	0.000593891	0.00050905	0.999576	0.084276	0.000395928	0.0816742	0.0689197	0.049095	5.65611e-05	0.999378	0.999067	0.999491
	T	0.000650452	0.000707014	0.000565611	2.82805e-05	2.82805e-05	0.000141403	8.48416e-05	0.000113122	2.82805e-05	0.000226244	0.000169683	0.000282805	0.000961538	0.000339367	0.000593891	0.000169683	0.999378	8.48416e-05	0.000113122	0.000141403
	C	0	0.998558	2.82805e-05	0.999632	0.000141403	0.00104638	0.00050905	0.000424208	0.999265	0.999095	0.000197964	2.82805e-05	0.998558	5.65611e-05	0.000169683	0.000141403	0.000141403	0.000452489	0.000678733	0.000282805
	G	0.998218	5.65611e-05	0.994005	8.48416e-05	8.48416e-05	8.48416e-05	5.65611e-05	5.65611e-05	0.000113122	0.000169683	5.65611e-05	0.915413	8.48416e-05	0.91793	0.930317	0.950594	0.000424208	8.48416e-05	0.000141403	5.65611e-05
	N	0	0	0	0	0	0	0	0	0	0	0	0	0	0	0	0	0	0	0	2.82805e-05
	-	0	0	0	0	0	0	0	0.000113122	0	0	0	0	0	0	0	0	0	0	0	0
CBE-CBES6 OT1 Rep. 2	A	0.00143977	0.00050872	0.0064022	0.000287955	0.999654	0.999069	0.999482	0.999386	0.000393538	0.000211167	0.999424	0.0759817	0.000431932	0.0700594	0.0600482	0.045948	6.71895e-05	0.999616	0.999079	0.999587
	T	0.000393538	0.000537516	0.000470326	0.000153576	7.6788e-05	5.7591e-05	6.71895e-05	7.6788e-05	5.7591e-05	0.000143977	5.7591e-05	0.000259159	0.000787077	0.000355144	0.000710289	0.000182371	0.999443	9.59849e-05	0.000220765	8.63865e-05
	C	9.59849e-06	0.998935	0	0.999491	0.000153576	0.000796675	0.000431932	0.000239962	0.999539	0.999482	0.000326349	3.8394e-05	0.998723	6.71895e-05	0.000172773	9.59849e-05	6.71895e-05	0.000249561	0.000595107	0.000172773
	G	0.998157	1.9197e-05	0.993127	6.71895e-05	0.000115182	7.6788e-05	1.9197e-05	0.00012478	9.59849e-06	0.000163174	0.00019197	0.923721	4.79925e-05	0.929518	0.939069	0.953754	0.000422334	3.8394e-05	0.000105583	0.00012478
	N	0	0	0	0	0	0	0	0	0	0	0	0	0	0	0	0	0	0	0	0
	-	0	0	0	0	0	0	0	0.000172773	0	0	0	0	9.59849e-06	0	0	1.9197e-05	0	0	0	2.87955e-05
CBE-CBES6 OT1 Rep. 3	A	0.00150841	0.000572157	0.00689189	0.000416114	0.999818	0.998596	0.999584	0.999272	0.000442121	0.000234064	0.999402	0.0751086	0.000390107	0.069517	0.0601545	0.0462147	5.20143e-05	0.999636	0.999142	0.999558
	T	0.00018205	0.000910249	0.000338093	0.000260071	2.60071e-05	5.20143e-05	5.20143e-05	5.20143e-05	7.80214e-05	7.80214e-05	2.60071e-05	0.000338093	0.000910249	0.000468128	0.000442121	0.000312086	0.999194	0.000130036	0.000234064	2.60071e-05
	C	2.60071e-05	0.998388	7.80214e-05	0.999298	2.60071e-05	0.00117032	0.0003641	0.0003641	0.99948	0.999532	0.0003641	5.20143e-05	0.99857	7.80214e-05	7.80214e-05	0.000156043	0.0003641	0.000156043	0.00054615	0.00018205
	G	0.998284	0.000130036	0.992692	2.60071e-05	0.000130036	0.00018205	0	0.000130036	0	0.000156043	0.000130036	0.924423	5.20143e-05	0.929937	0.939325	0.953291	0.000390107	7.80214e-05	7.80214e-05	0.000234064
	N	0	0	0	0	0	0	0	0	0	0	0	0	0	0	0	0	0	0	0	0
	-	0	0	0	0	0	0	0	0.00018205	0	0	7.80214e-05	7.80214e-05	7.80214e-05	0	0	2.60071e-05	0	0	0	0
BLCBE-CBES6 OT1 Light Rep. 1	A	0.000126545	0.000428018	0.000837427	0.000204704	0.999702	0.998426	0.999003	0.99904	0.000368468	0.000383356	0.999542	0.000517344	0.000569451	0.000383356	0.00015632	0.000100491	4.46628e-05	0.99946	0.999062	0.999572
	T	0.000267977	0.000591782	0.000346137	7.81599e-05	5.95504e-05	8.18818e-05	6.32723e-05	0.00013771	5.21066e-05	9.67694e-05	4.46628e-05	0.000230758	0.000643889	0.000394521	0.000550841	0.000297752	0.999282	8.93256e-05	0.000171207	9.67694e-05
	C	1.48876e-05	0.998954	1.48876e-05	0.999684	0.000141432	0.0014106	0.000885812	0.000513622	0.99955	0.99939	0.000305196	3.34971e-05	0.998749	2.23314e-05	8.56037e-05	3.7219e-05	8.18818e-05	0.000357302	0.000640167	0.000200983
	G	0.999591	2.60533e-05	0.998802	3.34971e-05	9.67694e-05	8.18818e-05	4.83847e-05	7.81599e-05	2.97752e-05	0.000130266	0.000104213	0.999218	2.97752e-05	0.9992	0.999207	0.999557	0.000591782	9.30475e-05	0.000126545	9.67694e-05
	N	0	0	0	0	0	0	0	0	0	0	0	0	0	0	0	0	0	0	0	3.7219e-06
	-	0	0	0	0	0	0	0	0.000230758	0	0	3.7219e-06	0	7.4438e-06	0	0	7.4438e-06	0	0	0	2.97752e-05
BLCBE-CBES6 OT1 Light Rep. 2	A	0.000103563	0.000673157	0.000983844	0.000207125	0.999793	0.998136	0.999845	0.999689	0.000569594	0.000517813	0.999327	0.000466031	0.000517813	0.000362469	0.000207125	5.17813e-05	0	0.999638	0.999068	0.999793
	T	0.000310688	0.000673157	0.00041425	0	0	0	0	5.17813e-05	5.17813e-05	5.17813e-05	0	0.00041425	0.000673157	0.000207125	0.000362469	5.17813e-05	0.999482	5.17813e-05	0.000103563	0.000155344
	C	0	0.998654	0	0.999741	0.000155344	0.001657	0.000155344	5.17813e-05	0.999379	0.999275	0.000466031	0	0.998809	0	0.000103563	0.000103563	0.000155344	0.000258906	0.000724938	0
	G	0.999586	0	0.998602	5.17813e-05	5.17813e-05	0.000207125	0	0	0	0.000155344	0.000207125	0.99912	0	0.99943	0.999327	0.999793	0.000362469	5.17813e-05	0.000103563	0
	N	0	0	0	0	0	0	0	0	0	0	0	0	0	0	0	0	0	0	0	0
	-	0	0	0	0	0	0	0	0.000207125	0	0	0	0	0	0	0	0	0	0	0	5.17813e-05
BLCBE-CBES6 OT1 Light Rep. 3	A	5.03575e-05	0.000537147	0.000940007	0.000335717	0.999731	0.99854	0.999127	0.999094	0.000335717	0.000285359	0.999345	0.000537147	0.00060429	0.000436432	0.000235002	0.00020143	3.35717e-05	0.999379	0.999278	0.999446
	T	0.000268574	0.000906436	0.000218216	0.000134287	8.39292e-05	1.67858e-05	1.67858e-05	0.000117501	0.000100715	0.000117501	0	0.000268574	0.000872864	0.000251788	0.000637862	0.000134287	0.999278	5.03575e-05	0.000134287	5.03575e-05
	C	3.35717e-05	0.998556	1.67858e-05	0.999396	6.71434e-05	0.00139323	0.000788935	0.00048679	0.999547	0.999412	0.000503575	3.35717e-05	0.998506	5.03575e-05	6.71434e-05	3.35717e-05	0.000151073	0.00048679	0.00048679	0.000369289
	G	0.999647	0	0.998825	0.000134287	0.000117501	5.03575e-05	6.71434e-05	8.39292e-05	1.67858e-05	0.000184644	0.000151073	0.999161	1.67858e-05	0.999261	0.99906	0.999631	0.000537147	8.39292e-05	0.000100715	0.000117501
	N	0	0	0	0	0	0	0	0	0	0	0	0	0	0	0	0	0	0	0	0
	-	0	0	0	0	0	0	0	0.000218216	0	0	0	0	0	0	0	0	0	0	0	1.67858e-05
BLCBE-CBES6 OT1 Dark Rep. 1	A	0.000275972	0.000398626	0.000889243	0.000337299	0.999663	0.997639	0.998743	0.999111	0.000306636	0.000245308	0.998927	9.19907e-05	0.000613271	0.000275972	0.000153318	0.000306636	9.19907e-05	0.999049	0.998773	0.999448
	T	0.000245308	0.0010119	0.000398626	0.000153318	0	0.000153318	6.13271e-05	9.19907e-05	0	0.000153318	3.06636e-05	0.000214645	0.00119588	0.000275972	0.000643935	0.000275972	0.998957	0.000122654	0.000122654	9.19907e-05
	C	0	0.998528	9.19907e-05	0.999387	0.000214645	0.00214645	0.00119588	0.000582608	0.999693	0.999448	0.000889243	3.06636e-05	0.99816	6.13271e-05	6.13271e-05	6.13271e-05	0.000214645	0.000674598	0.00107322	0.000306636
	G	0.999479	6.13271e-05	0.99862	0.000122654	0.000122654	6.13271e-05	0	6.13271e-05	0	0.000153318	0.000153318	0.999663	3.06636e-05	0.999387	0.999141	0.999325	0.000735925	0.000153318	3.06636e-05	0.000153318
	N	0	0	0	0	0	0	0	0	0	0	0	0	0	0	0	0	0	0	0	0
	-	0	0	0	0	0	0	0	0.000153318	0	0	0	0	0	0	0	3.06636e-05	0	0	0	0
BLCBE-CBES6 OT1 Dark Rep. 2	A	3.29826e-05	0.000329826	0.000923513	0.000197896	0.999835	0.998268	0.999044	0.998862	0.0003793	0.00024737	0.999472	4.94739e-05	0.000544213	0.000280352	4.94739e-05	4.94739e-05	9.89479e-05	0.99934	0.99873	0.999571
	T	0.000395791	0.000643161	0.000511231	4.94739e-05	4.94739e-05	8.24565e-05	4.94739e-05	0.000148422	1.64913e-05	4.94739e-05	6.59652e-05	0.000230878	0.00062667	0.000362809	0.000692635	0.000164913	0.999126	8.24565e-05	0.000230878	0.000148422
	C	0	0.998978	0	0.999687	8.24565e-05	0.00156667	0.000742109	0.000692635	0.999604	0.999604	0.000346317	1.64913e-05	0.99878	1.64913e-05	8.24565e-05	0	0.00013193	0.000494739	0.000972987	0.000115439
	G	0.999571	4.94739e-05	0.998565	6.59652e-05	3.29826e-05	8.24565e-05	0.000164913	0.00013193	0	9.89479e-05	0.000115439	0.999703	1.64913e-05	0.999307	0.999175	0.999786	0.000643161	8.24565e-05	6.59652e-05	0.00013193
	N	0	0	0	0	0	0	0	0	0	0	0	0	0	0	0	0	0	0	0	0
	-	0	0	0	0	0	0	0	0.000164913	0	0	0	0	3.29826e-05	3.29826e-05	0	0	0	0	0	3.29826e-05
BLCBE-CBES6 OT1 Dark Rep. 3	A	0.000193995	0.000538874	0.000862199	0.00017244	0.999828	0.998297	0.998814	0.999202	0.00025866	0.00017244	0.999375	0.00012933	0.000560429	0.000323325	4.311e-05	8.62199e-05	2.1555e-05	0.999483	0.998944	0.99959
	T	0.00034488	0.000689759	0.000409545	0.000107775	2.1555e-05	0.000107775	4.311e-05	2.1555e-05	8.62199e-05	4.311e-05	6.46649e-05	0.000366435	0.000603539	0.000517319	0.000603539	0.000280215	0.999159	4.311e-05	0.00012933	6.46649e-05
	C	0	0.998685	0	0.999677	6.46649e-05	0.0015304	0.00112086	0.000517319	0.999547	0.999698	0.0004311	0	0.998814	4.311e-05	6.46649e-05	4.311e-05	0.000323325	0.000409545	0.000819089	0.00025866
	G	0.999461	8.62199e-05	0.998728	4.311e-05	8.62199e-05	6.46649e-05	2.1555e-05	8.62199e-05	0.000107775	8.62199e-05	0.00012933	0.999504	2.1555e-05	0.999116	0.999289	0.99959	0.000495764	6.46649e-05	0.000107775	6.46649e-05
	N	0	0	0	0	0	0	0	0	0	0	0	0	0	0	0	0	0	0	0	0
	-	0	0	0	0	0	0	0	0.00017244	0	0	0	0	0	0	0	0	0	0	0	2.1555e-05

## Sheet: sgRNA-independent-CBE
Cas9-independent off-target DNA editing of split-engineered CBE (A3A) in E. coli DH10B
CBES4-TARGET
	Nucleotide	A	T	C	A	G	C	A	C	C	G	C	C	A	G	C	G	G	C	G	T
CBE-CBES4 Rep. 1	A	0.99927	4.64234e-05	0.000192326	0.998408	6.63192e-05	0.000106111	0.997831	0.000106111	0.000165798	0.000218853	0.000510657	0.000238749	0.999695	5.96872e-05	0.000338228	0.00017243	7.29511e-05	0.000417811	0.000106111	4.64234e-05
	T	5.30553e-05	0.999105	0.990291	5.30553e-05	0.000145902	0.987638	9.28468e-05	0.815295	0.988275	0.000265277	0.103219	0.1578	6.63192e-05	0.000106111	0.112391	0.000298436	0.000298436	0.000994787	0.000179062	0.999516
	C	0.000576977	9.28468e-05	0.00811746	0.000132638	6.63192e-06	0.0120303	0.000636664	0.182855	0.0114997	2.65277e-05	0.89623	0.841849	0.000112743	1.98957e-05	0.887271	6.63192e-06	3.31596e-05	0.998561	0.000106111	0.000126006
	G	9.94787e-05	0.000756038	0.00139933	0.00140597	0.999781	0.000225485	0.00143913	0.00174419	5.30553e-05	0.999489	3.31596e-05	0.000112743	0.000126006	0.999814	0	0.999523	0.999595	2.65277e-05	0.999609	0.000298436
	N	0	0	0	0	0	0	0	0	0	0	0	0	0	0	0	0	0	0	0	0
	-	0	0	0	0	0	0	0	0	6.63192e-06	0	6.63192e-06	0	0	0	0	0	0	0	0	1.32638e-05
CBE-CBES4 Rep. 2	A	0.999187	0	0.000180593	0.998818	9.85052e-05	0.000188802	0.998227	0.000139549	0.00013134	0.000205219	0.000648492	0.000295516	0.999754	4.10438e-05	0.000246263	0.000180593	7.38789e-05	0.000377603	0.000172384	3.28351e-05
	T	9.85052e-05	0.999286	0.98717	5.74614e-05	0.000229845	0.984141	0.000106714	0.819112	0.985323	0.000213428	0.117197	0.183605	4.92526e-05	0.00013134	0.132358	0.000336559	0.00026268	0.000894755	0.000221637	0.999663
	C	0.000615657	4.10438e-05	0.0110736	9.85052e-05	8.20877e-06	0.0154161	0.000648492	0.178984	0.0144064	4.92526e-05	0.882106	0.815951	7.38789e-05	1.64175e-05	0.867371	1.64175e-05	3.28351e-05	0.998711	6.56701e-05	5.74614e-05
	G	6.56701e-05	0.000640284	0.00152683	0.000993261	0.999631	0.000221637	0.000985052	0.00173205	9.85052e-05	0.999499	1.64175e-05	0.00013134	0.000106714	0.999795	8.20877e-06	0.99945	0.999614	0	0.999524	0.000229845
	N	0	0	0	0	0	0	0	0	0	0	0	0	0	0	0	0	0	0	0	0
	-	3.28351e-05	3.28351e-05	4.92526e-05	3.28351e-05	3.28351e-05	3.28351e-05	3.28351e-05	3.28351e-05	4.10438e-05	3.28351e-05	3.28351e-05	1.64175e-05	1.64175e-05	1.64175e-05	1.64175e-05	1.64175e-05	1.64175e-05	1.64175e-05	1.64175e-05	1.64175e-05
CBE-CBES4 Rep. 3	A	0.999406	4.20195e-05	0.00017333	0.999249	0.000110301	0.000131311	0.998587	8.40389e-05	0.000152321	0.000157573	0.000509486	0.000273126	0.999706	6.30292e-05	0.000257369	9.97962e-05	0.000126058	0.000493729	0.000105049	2.62622e-05
	T	0.000141816	0.999406	0.990714	6.82816e-05	0.00017333	0.988177	0.000152321	0.819926	0.989138	0.000210097	0.110333	0.170132	8.92913e-05	0.000183835	0.120759	0.000330903	0.000262622	0.000824632	0.000178583	0.999648
	C	0.000420195	6.30292e-05	0.00772633	9.45438e-05	2.10097e-05	0.0114398	0.000556758	0.178078	0.0106834	2.10097e-05	0.889116	0.829485	8.40389e-05	5.25243e-06	0.878937	2.10097e-05	3.15146e-05	0.998661	8.92913e-05	7.87865e-05
	G	3.15146e-05	0.000488476	0.00138664	0.000588272	0.999695	0.000252117	0.000703826	0.00191189	2.62622e-05	0.999611	4.20195e-05	0.000110301	0.000120806	0.999748	4.20195e-05	0.999548	0.999575	2.10097e-05	0.999627	0.000246864
	N	0	0	0	0	0	0	0	0	0	0	0	0	0	0	0	0	0	0	0	0
	-	0	0	0	0	0	0	0	0	0	0	0	0	0	0	5.25243e-06	0	5.25243e-06	0	0	0
BLCBE-CBES4 Light Rep. 1	A	0.999192	0.00017014	0.000127605	0.997958	0	0.000255211	0.997575	0.000340281	0.000127605	0.000552956	0.000425351	0.000510421	0.999787	4.25351e-05	0.000255211	8.50702e-05	0.000297746	0.000638026	4.25351e-05	0.000127605
	T	0	0.99966	0.742578	0.00017014	0.000255211	0.69413	4.25351e-05	0.235729	0.565206	0.000552956	0.004849	0.00527435	0	0.000297746	0.00416844	0.000467886	0.000212675	0.000382816	0.000255211	0.999405
	C	0.000680561	0	0.256614	8.50702e-05	8.50702e-05	0.30553	0.000467886	0.763462	0.434666	0.00017014	0.994726	0.994045	0.000127605	0	0.995491	0	0.000127605	0.998979	4.25351e-05	0.000127605
	G	0.000127605	0.00017014	0.000680561	0.00178647	0.99966	8.50702e-05	0.00191408	0.000467886	0	0.998724	0	0.00017014	8.50702e-05	0.99966	8.50702e-05	0.999447	0.999362	0	0.99966	0.000340281
	N	0	0	0	0	0	0	0	0	0	0	0	0	0	0	0	0	0	0	0	0
	-	0	0	0	0	0	0	0	0	0	0	0	0	0	0	0	0	0	0	0	0
BLCBE-CBES4 Light Rep. 2	A	0.99934	2.03e-05	0.0002842	0.998457	0.00013195	0.0002436	0.997787	9.13502e-05	0.00021315	0.000507501	0.000487201	0.000345101	0.999746	4.06001e-05	0.000314651	0.0001015	4.06001e-05	0.000365401	0.000203	0.00013195
	T	0.0001624	0.999716	0.785327	6.09001e-05	0.000334951	0.733389	6.09001e-05	0.253994	0.62718	0.0002639	0.00378596	0.00710501	4.06001e-05	0.00027405	0.00438481	0.000355251	0.000365401	0.000791701	0.0002639	0.999645
	C	0.000416151	4.06001e-05	0.213627	9.13502e-05	2.03e-05	0.266225	0.000690201	0.745427	0.372556	5.07501e-05	0.995676	0.992459	8.12001e-05	1.015e-05	0.99527	5.07501e-05	0.0001015	0.998711	5.07501e-05	5.07501e-05
	G	8.12001e-05	0.0002233	0.000751101	0.0013804	0.999513	0.0001421	0.0014616	0.000487201	5.07501e-05	0.999178	5.07501e-05	9.13502e-05	0.00013195	0.999675	3.04501e-05	0.999492	0.999462	0.00013195	0.999482	0.00017255
	N	0	0	0	0	0	0	0	0	0	0	0	0	0	0	0	0	0	0	0	0
	-	0	0	1.015e-05	1.015e-05	0	0	0	0	0	0	0	0	0	0	0	0	3.04501e-05	0	0	0
BLCBE-CBES4 Light Rep. 3	A	0.999626	0	0.000327577	0.998643	4.67968e-05	0.000187187	0.998081	0.000327577	0.000327577	0.000374374	0.000374374	0.000187187	0.999813	4.67968e-05	0.000327577	4.67968e-05	0.00014039	0.000374374	4.67968e-05	0
	T	0.000187187	0.99986	0.762226	9.35935e-05	0.000233984	0.712481	0.000187187	0.248725	0.592119	0.000187187	0.0028546	0.00411812	0	0.00014039	0.0043521	0.000467968	0.000327577	0.000514764	0.000233984	0.999672
	C	0.000187187	4.67968e-05	0.237166	0	0	0.287145	0.000421171	0.75076	0.407506	0	0.996724	0.995601	0	0	0.995274	4.67968e-05	4.67968e-05	0.999111	0.000233984	4.67968e-05
	G	0	9.35935e-05	0.000280781	0.00126351	0.999719	0.000187187	0.00131031	0.000187187	4.67968e-05	0.999438	4.67968e-05	9.35935e-05	0.000187187	0.999813	4.67968e-05	0.999438	0.999485	0	0.999485	0.000280781
	N	0	0	0	0	0	0	0	0	0	0	0	0	0	0	0	0	0	0	0	0
	-	0	0	0	0	0	0	0	0	0	0	0	0	0	0	0	0	0	0	0	0
BLCBE-CBES4 Dark Rep. 1	A	0.999832	0	0	0.988344	0.000251572	0.000251572	0.987421	0.000167715	0.00033543	0.000754717	0.000251572	0.00033543	0.999581	0	8.38574e-05	0.000167715	8.38574e-05	0.000167715	0.000167715	0
	T	0	0.999832	0.105996	8.38574e-05	0.00033543	0.0968553	0.000251572	0.0410901	0.084696	0.00033543	0.00318658	0.00888889	8.38574e-05	0.000167715	0.00620545	0.00201258	0.000167715	0.000838574	0.00033543	0.999665
	C	0.000167715	8.38574e-05	0.894004	0	0	0.902893	0.000251572	0.958491	0.914969	0	0.996562	0.990776	0.000251572	0	0.993711	8.38574e-05	8.38574e-05	0.99891	8.38574e-05	0
	G	0	8.38574e-05	0	0.0115723	0.999413	0	0.0120755	0.000251572	0	0.99891	0	0	8.38574e-05	0.999832	0	0.997736	0.999581	8.38574e-05	0.999413	0.00033543
	N	0	0	0	0	0	0	0	0	0	0	0	0	0	0	0	0	0	0	0	0
	-	0	0	0	0	0	0	0	0	0	0	0	0	0	0	0	0	8.38574e-05	0	0	0
BLCBE-CBES4 Dark Rep. 2	A	0.9994	3.53026e-05	0.000141211	0.997476	0.000211816	0.000194164	0.997317	0.000176513	0.000388329	0.000706053	0.000370678	0.000158862	0.999876	1.76513e-05	0.00026477	0.000194164	3.53026e-05	0.000476586	0.000141211	1.76513e-05
	T	1.76513e-05	0.999753	0.143452	3.53026e-05	0.000353026	0.130514	0.000105908	0.06328	0.131061	0.00040598	0.00612501	0.00518949	3.53026e-05	0.000776658	0.00917868	0.000706053	0.000247118	0.00102378	0.000300072	0.999629
	C	0.000423632	8.82566e-05	0.856177	8.82566e-05	7.06053e-05	0.869186	0.00026477	0.936349	0.868462	5.29539e-05	0.993504	0.994581	8.82566e-05	7.06053e-05	0.990521	0	5.29539e-05	0.998305	5.29539e-05	0.000105908
	G	0.000141211	0.000105908	0.000176513	0.00238293	0.999347	8.82566e-05	0.00229467	0.000176513	8.82566e-05	0.998835	0	7.06053e-05	0	0.999135	3.53026e-05	0.9991	0.999612	0.000194164	0.999506	0.000247118
	N	0	0	0	0	0	0	0	0	0	0	0	0	0	0	0	0	0	0	0	0
	-	1.76513e-05	1.76513e-05	5.29539e-05	1.76513e-05	1.76513e-05	1.76513e-05	1.76513e-05	1.76513e-05	0	0	0	0	0	0	0	0	5.29539e-05	0	0	0
BLCBE-CBES4 Dark Rep. 3	A	0.999689	0.000103638	0.000207275	0.990362	0.000103638	0.000310913	0.990258	0.000207275	0.000103638	0.00134729	0.000207275	0.000310913	0.999689	0	0.000621826	0.000103638	0	0.000414551	0.000207275	0
	T	0	0.999689	0.147373	0	0.000414551	0.136284	0	0.0393823	0.128925	0.000103638	0.0024873	0.0168929	0.000103638	0.000103638	0.00518188	0.0016582	0.000310913	0.00124365	0.000207275	0.999793
	C	0.000207275	0.000103638	0.852316	0.000103638	0	0.863302	0.000310913	0.960203	0.870971	0	0.997305	0.982796	0.000103638	0.000103638	0.994196	0	0.000207275	0.998342	0.000103638	0
	G	0.000103638	0.000103638	0.000103638	0.00953467	0.999482	0.000103638	0.00943103	0.000207275	0	0.998549	0	0	0.000103638	0.999793	0	0.998238	0.999482	0	0.999482	0.000207275
	N	0	0	0	0	0	0	0	0	0	0	0	0	0	0	0	0	0	0	0	0
	-	0	0	0	0	0	0	0	0	0	0	0	0	0	0	0	0	0	0	0	0
CBE-dSaCas9 R-loop 1
	Nucleotide	A	T	A	T	G	G	A	A	A	C	C	G	T	C	G	A	T	A	T	T	C	A
CBE dSaCas9-R-loop 1 Rep. 1	A	0.998478	0.000475272	0.996232	0.000237636	0.00543733	0.0217607	0.999627	0.995909	0.99884	0.000430008	0.000430008	0.0111123	0.000158424	0.000164082	0.515257	0.999298	0.000158424	0.999366	0.000181056	0.00011316	0.00011316	0.998682
	T	7.3554e-05	0.997997	6.2238e-05	0.999123	0.000497904	0.00025461	7.3554e-05	7.3554e-05	7.3554e-05	0.000118818	0.000135792	0.000175398	0.999434	0.000135792	0.00014145	7.3554e-05	0.997878	9.05279e-05	0.998076	0.999723	0.000514878	0.000328164
	C	0.00133529	0.00014145	0.00364375	0.000130134	5.658e-05	4.5264e-05	6.7896e-05	0.00380217	0.000961859	0.999434	0.999417	6.7896e-05	0.000220662	0.999683	0.000220662	0.000571458	9.05279e-05	0.00048093	9.61859e-05	7.9212e-05	0.999146	0.000718566
	G	0.000107502	0.00138055	5.0922e-05	0.000497904	0.993997	0.977917	0.000220662	0.000203688	0.000101844	5.658e-06	5.658e-06	0.988627	0.000175398	5.658e-06	0.48437	4.5264e-05	0.00186148	5.0922e-05	0.00163516	6.7896e-05	0.000181056	0.000243294
	N	0	0	0	0	0	0	0	0	0	0	0	0	0	0	0	0	0	0	0	0	1.6974e-05	0
	-	5.658e-06	5.658e-06	1.1316e-05	1.1316e-05	1.1316e-05	2.2632e-05	1.1316e-05	1.1316e-05	2.2632e-05	1.1316e-05	1.1316e-05	1.6974e-05	1.1316e-05	1.1316e-05	1.1316e-05	1.1316e-05	1.1316e-05	1.1316e-05	1.1316e-05	1.6974e-05	2.829e-05	2.829e-05
CBE dSaCas9-R-loop 1 Rep. 2	A	0.998569	0.000447326	0.996332	0.000158284	0.00504446	0.0196754	0.999621	0.996263	0.999147	0.000385388	0.000467971	0.0106876	0.000123875	0.000337215	0.488817	0.999436	0.000130757	0.999429	0.000103229	0.000123875	0.000165166	0.998933
	T	7.57013e-05	0.998431	5.50555e-05	0.99936	0.000550555	0.000275277	9.63471e-05	0.000103229	4.81735e-05	0.000144521	0.000130757	0.00021334	0.999573	0.000116993	0.000289041	0.000130757	0.998211	7.57013e-05	0.998507	0.999738	0.000578082	0.000323451
	C	0.00126628	6.88193e-05	0.00355796	0.000123875	6.19374e-05	2.06458e-05	9.63471e-05	0.0035029	0.000743249	0.999456	0.999394	4.12916e-05	0.000123875	0.999518	0.000137639	0.000364742	8.94651e-05	0.000433562	6.88193e-05	9.63471e-05	0.99914	0.000350979
	G	8.94651e-05	0.00105294	5.50555e-05	0.000357861	0.994343	0.980022	0.000185812	0.000130757	6.19374e-05	1.37639e-05	6.88193e-06	0.989058	0.00017893	2.06458e-05	0.51075	6.88193e-05	0.00156908	6.19374e-05	0.00132133	3.44097e-05	0.000103229	0.000371624
	N	0	0	0	0	0	0	0	0	0	0	0	0	0	0	0	0	0	0	0	0	0	0
	-	0	0	0	0	0	6.88193e-06	0	0	0	0	0	0	0	6.88193e-06	6.88193e-06	0	0	0	0	6.88193e-06	1.37639e-05	2.06458e-05
CBE dSaCas9-R-loop 1 Rep. 3	A	0.998751	0.000442528	0.996607	0.000234279	0.00564006	0.0203997	0.999679	0.997154	0.999132	0.000312373	0.000286342	0.0116532	0.000216925	0.000242956	0.50161	0.999505	0.000156186	0.999575	0.00017354	0.000121478	0.000156186	0.998777
	T	7.80931e-05	0.998698	6.07391e-05	0.999384	0.000659453	0.00026031	8.67702e-05	0.000104124	6.07391e-05	0.000130155	6.94161e-05	0.00017354	0.999462	0.000156186	0.000182217	3.47081e-05	0.998516	5.20621e-05	0.998586	0.999748	0.000590037	0.000303696
	C	0.00114537	6.07391e-05	0.00326256	4.33851e-05	6.94161e-05	2.6031e-05	6.07391e-05	0.0026031	0.000659453	0.99954	0.999627	8.67702e-05	0.000199571	0.999601	9.54472e-05	0.000390466	9.54472e-05	0.000303696	0.000112801	0.000112801	0.999124	0.000642099
	G	2.6031e-05	0.000798285	6.94161e-05	0.000338404	0.993631	0.979297	0.00017354	0.000138832	0.000130155	1.7354e-05	0	0.988069	0.000121478	0	0.498113	6.94161e-05	0.00123214	6.94161e-05	0.00112801	8.67702e-06	0.000112801	0.000268987
	N	0	0	0	0	0	0	0	0	0	0	0	0	0	0	0	0	0	0	0	0	1.7354e-05	0
	-	0	0	0	0	0	1.7354e-05	0	0	1.7354e-05	0	1.7354e-05	1.7354e-05	0	0	0	0	0	0	0	8.67702e-06	0	8.67702e-06
BLCBE dSaCas9-R-loop 1 Light Rep. 1	A	0.99889	0.000228043	0.995846	8.92344e-05	0.000218128	0.000366852	0.999554	0.995637	0.99887	0.000228043	0.000575066	0.000446172	0.000148724	0.000247873	0.0139999	0.999544	7.93194e-05	0.999217	8.92344e-05	0.000138809	0.000109064	0.998711
	T	6.94045e-05	0.998483	5.94896e-05	0.999504	0.000485832	0.000228043	0.000109064	7.93194e-05	3.96597e-05	1.98299e-05	3.96597e-05	0.000128894	0.999623	0.000168554	0.000178469	2.97448e-05	0.997987	9.91493e-05	0.998255	0.999683	0.000237958	0.000347023
	C	0.000941918	8.92344e-05	0.00396597	5.94896e-05	0.000148724	1.98299e-05	5.94896e-05	0.00413453	0.000981578	0.999703	0.999356	2.97448e-05	9.91493e-05	0.999504	1.98299e-05	0.000337108	6.94045e-05	0.000604811	0.000148724	8.92344e-05	0.999375	0.000575066
	G	7.93194e-05	0.00117988	9.91493e-05	0.000337108	0.999137	0.999375	0.000267703	0.000138809	6.94045e-05	1.98299e-05	0	0.999375	0.000109064	5.94896e-05	0.985782	4.95746e-05	0.00182435	3.96597e-05	0.00146741	3.96597e-05	0.000168554	0.000287533
	N	0	0	0	0	0	0	0	0	0	0	0	0	0	0	0	0	0	0	0	0	5.94896e-05	0
	-	1.98299e-05	1.98299e-05	2.97448e-05	9.91493e-06	9.91493e-06	9.91493e-06	9.91493e-06	9.91493e-06	3.96597e-05	2.97448e-05	2.97448e-05	1.98299e-05	1.98299e-05	1.98299e-05	1.98299e-05	3.96597e-05	3.96597e-05	3.96597e-05	3.96597e-05	4.95746e-05	4.95746e-05	7.93194e-05
BLCBE dSaCas9-R-loop 1 Light Rep. 2	A	0.999098	0.000248769	0.995342	0.000105727	0.000180357	0.000366934	0.999639	0.995734	0.998787	0.000335838	0.000460222	0.000373153	0.000149261	0.000192796	0.0131661	0.999708	3.10961e-05	0.999465	9.32882e-05	0.000118165	0.000130604	0.998874
	T	4.97537e-05	0.998831	8.7069e-05	0.999534	0.000485099	0.000273645	6.84114e-05	6.84114e-05	7.46306e-05	6.21921e-05	9.32882e-05	0.000180357	0.999434	0.000167919	0.000174138	2.48769e-05	0.998209	6.21921e-05	0.998483	0.999757	0.000167919	0.000348276
	C	0.000777402	8.08498e-05	0.00445296	0.000111946	9.32882e-05	1.24384e-05	6.21921e-05	0.0039803	0.000945321	0.999546	0.999403	4.97537e-05	0.000130604	0.999583	1.86576e-05	0.0001617	7.46306e-05	0.000391811	7.46306e-05	8.08498e-05	0.999496	0.00047266
	G	6.21921e-05	0.000827156	9.95074e-05	0.000230111	0.999216	0.999316	0.000205234	0.000199015	0.0001617	3.73153e-05	2.48769e-05	0.999366	0.000254988	1.86576e-05	0.986604	6.21921e-05	0.00164187	3.73153e-05	0.00131225	1.86576e-05	0.000130604	0.000279865
	N	0	0	0	0	0	0	0	0	0	0	0	0	0	0	0	0	0	0	0	0	4.97537e-05	0
	-	1.24384e-05	1.24384e-05	1.86576e-05	1.86576e-05	2.48769e-05	3.10961e-05	2.48769e-05	1.86576e-05	3.10961e-05	1.86576e-05	1.86576e-05	3.10961e-05	3.10961e-05	3.73153e-05	3.73153e-05	4.35345e-05	4.35345e-05	4.35345e-05	3.73153e-05	2.48769e-05	2.48769e-05	2.48769e-05
BLCBE dSaCas9-R-loop 1 Light Rep. 3	A	0.998845	0.000311732	0.995342	0.00012836	6.41801e-05	0.000375912	0.999762	0.993875	0.999138	0.000293395	0.000531778	0.000238383	0.000201709	0.000146697	0.0130377	0.999633	4.5843e-05	0.99945	0.00012836	0.000119192	0.000183372	0.998652
	T	5.50116e-05	0.998845	4.5843e-05	0.99956	0.00045843	0.000183372	5.50116e-05	0.000137529	3.66744e-05	7.33487e-05	0.000110023	0.000183372	0.99956	0.000119192	0.000210878	7.33487e-05	0.998166	3.66744e-05	0.998185	0.999807	0.000137529	0.000430924
	C	0.00103605	0.000100855	0.00455679	2.75058e-05	9.16859e-05	3.66744e-05	3.66744e-05	0.00580372	0.000687644	0.999587	0.999358	2.75058e-05	7.33487e-05	0.999734	9.16859e-06	0.000247552	7.33487e-05	0.000485935	0.000100855	3.66744e-05	0.999477	0.000504273
	G	6.41801e-05	0.000742656	5.50116e-05	0.000284226	0.999386	0.999404	0.000146697	0.000183372	0.000119192	4.5843e-05	0	0.999551	0.000165035	0	0.986742	4.5843e-05	0.00171453	2.75058e-05	0.00158617	2.75058e-05	0.000155866	0.000375912
	N	0	0	0	0	0	0	0	0	0	0	0	0	0	0	0	0	0	0	0	0	2.75058e-05	0
	-	0	0	0	0	0	0	0	0	1.83372e-05	0	0	0	0	0	0	0	0	0	0	9.16859e-06	1.83372e-05	3.66744e-05
BLCBE dSaCas9-R-loop 1 Dark Rep. 1	A	0.998813	0.00032915	0.994357	0.00015282	0.000170453	7.05322e-05	0.99973	0.994804	0.998977	0.000346783	0.000511359	0.000246863	0.000205719	0.000193964	0.000258618	0.999594	5.28992e-05	0.999183	0.000135187	8.81653e-05	0.00015282	0.998207
	T	2.93884e-05	0.998248	4.11438e-05	0.99923	0.000429071	0.000240985	5.87769e-05	8.22876e-05	7.05322e-05	0.000117554	6.46545e-05	0.000193964	0.9995	0.000129309	0.000193964	3.52661e-05	0.997796	9.99207e-05	0.997561	0.999794	0.000146942	0.000323273
	C	0.00109325	9.99207e-05	0.00550151	9.99207e-05	0.000117554	2.35107e-05	4.70215e-05	0.00500191	0.00088753	0.999506	0.999406	5.87769e-05	9.99207e-05	0.999653	2.35107e-05	0.000293884	9.4043e-05	0.000652423	8.81653e-05	5.87769e-05	0.9995	0.00107562
	G	5.87769e-05	0.00132248	9.99207e-05	0.000517236	0.999283	0.999659	0.000164575	0.000111676	5.28992e-05	2.93884e-05	1.76331e-05	0.999495	0.000193964	2.35107e-05	0.999524	7.64099e-05	0.00205719	5.87769e-05	0.00221589	4.70215e-05	0.000135187	0.000352661
	N	0	0	0	0	0	0	0	0	0	0	0	0	0	0	0	0	0	0	0	0	3.52661e-05	5.87769e-06
	-	5.87769e-06	0	0	0	0	5.87769e-06	0	0	1.17554e-05	0	0	5.87769e-06	0	0	0	0	0	5.87769e-06	0	1.17554e-05	2.93884e-05	3.52661e-05
BLCBE dSaCas9-R-loop 1 Dark Rep. 2	A	0.999017	0.000295903	0.994091	0.000114543	0.000162269	5.72716e-05	0.999647	0.994378	0.998979	0.000257722	0.000429537	0.000162269	0.000219541	0.000238632	0.000305448	0.99958	1.90905e-05	0.999303	0.000114543	0.000104998	0.000114543	0.998664
	T	3.81811e-05	0.998683	7.63621e-05	0.999504	0.000649078	0.000267267	7.63621e-05	8.59074e-05	7.63621e-05	8.59074e-05	7.63621e-05	0.000171815	0.999275	0.000114543	0.000267267	6.68168e-05	0.998177	0.000104998	0.998024	0.999704	0.000162269	0.000410446
	C	0.00088771	3.81811e-05	0.00577488	8.59074e-05	0.000104998	1.90905e-05	0.000114543	0.00538353	0.00088771	0.999637	0.999475	1.90905e-05	0.000133634	0.999618	1.90905e-05	0.000314994	7.63621e-05	0.000553625	9.54526e-05	0.000104998	0.99958	0.000629987
	G	5.72716e-05	0.000983162	5.72716e-05	0.000295903	0.999084	0.999656	0.000162269	0.000152724	4.77263e-05	1.90905e-05	1.90905e-05	0.999647	0.000372265	2.86358e-05	0.999408	3.81811e-05	0.00172769	3.81811e-05	0.00176587	8.59074e-05	0.000104998	0.000276813
	N	0	0	0	0	0	0	0	0	0	0	0	0	0	0	0	0	0	0	0	0	1.90905e-05	0
	-	0	0	0	0	0	0	0	0	9.54526e-06	0	0	0	0	0	0	0	0	0	0	0	1.90905e-05	1.90905e-05
BLCBE dSaCas9-R-loop 1 Dark Rep. 3	A	0.998813	0.000275873	0.994977	0.000160391	9.62347e-05	9.62347e-05	0.999673	0.996253	0.999076	0.000230963	0.000686474	0.00025021	0.000205301	0.000218132	0.000359276	0.999602	3.84939e-05	0.999371	0.000121897	0.000192469	0.000166807	0.99805
	T	8.9819e-05	0.998589	6.41564e-06	0.999468	0.000487589	0.000301535	6.41564e-05	7.05721e-05	0.000109066	5.77408e-05	8.34034e-05	0.000230963	0.999461	0.000166807	0.000288704	0.000109066	0.998191	2.56626e-05	0.998146	0.999628	0.000121897	0.000320782
	C	0.001065	0.000166807	0.00490797	8.9819e-05	0.000160391	5.13252e-05	4.49095e-05	0.00356068	0.000654396	0.999686	0.999211	4.49095e-05	0.000134729	0.99957	2.56626e-05	0.000198885	8.9819e-05	0.000532498	8.34034e-05	0.000109066	0.999532	0.00112915
	G	2.56626e-05	0.000962347	8.9819e-05	0.000263041	0.999237	0.999532	0.000198885	9.62347e-05	0.000121897	1.92469e-05	1.28313e-05	0.999448	0.000173222	1.92469e-05	0.999301	6.41564e-05	0.00165524	4.49095e-05	0.00162316	4.49095e-05	0.00010265	0.000449095
	N	0	0	0	0	0	0	0	0	0	0	0	0	0	0	0	0	0	0	0	0	3.20782e-05	0
	-	6.41564e-06	6.41564e-06	1.92469e-05	1.92469e-05	1.92469e-05	1.92469e-05	1.92469e-05	1.92469e-05	3.84939e-05	6.41564e-06	6.41564e-06	2.56626e-05	2.56626e-05	2.56626e-05	2.56626e-05	2.56626e-05	2.56626e-05	2.56626e-05	2.56626e-05	2.56626e-05	4.49095e-05	5.13252e-05
CBE-dSaCas9 R-loop 2
	Nucleotide	C	G	T	T	T	T	C	G	C	T	C	G	G	G	A	A	G	A	C	G	T	A
CBE dSaCas9-R-loop 2 Rep. 1	A	0.000425	0.000220673	0.000392308	0.000171635	0.000163461	0.00010625	0.000228846	0.000130769	0.000310577	8.17307e-05	0.000138942	0.000147115	0.000130769	8.17307e-05	0.999444	0.998521	8.17307e-05	0.999771	0.000163461	0.000155288	0.000147115	0.998513
	T	0.012137	0.000130769	0.99933	0.998374	0.99812	0.998684	0.380988	0.000277884	0.0157659	0.998987	0.626164	0.000269711	0.000482211	0.000261538	0.000130769	0.000147115	0.000179808	8.99038e-05	0.000310577	0.000269711	0.999403	0.000228846
	C	0.987413	1.63461e-05	8.99038e-05	0.000114423	0.000155288	7.35577e-05	0.618456	1.63461e-05	0.983891	0.000114423	0.373436	3.26923e-05	2.45192e-05	4.08654e-05	0.000114423	0.00114423	3.26923e-05	4.90384e-05	0.999444	4.08654e-05	0.000114423	0.00111154
	G	8.17307e-06	0.999616	0.000171635	0.00132404	0.00154471	0.000972596	5.72115e-05	0.999575	2.45192e-05	0.000817307	0.000237019	0.99955	0.999346	0.999616	0.000310577	0.000187981	0.999706	8.99038e-05	6.53846e-05	0.999518	0.00031875	0.000130769
	N	0	0	0	0	0	0	0	0	0	0	0	0	0	0	0	0	0	0	0	0	0	0
	-	1.63461e-05	1.63461e-05	1.63461e-05	1.63461e-05	1.63461e-05	0.000163461	0.000269711	0	8.17307e-06	0	2.45192e-05	0	1.63461e-05	0	0	0	0	0	1.63461e-05	1.63461e-05	1.63461e-05	1.63461e-05
CBE dSaCas9-R-loop 2 Rep. 2	A	0.00032923	0.000117582	0.000282197	0.00012934	0.00012934	0.00012934	0.000246922	9.40656e-05	0.000435054	5.8791e-05	0.000364504	0.00025868	0.000117582	7.05492e-05	0.999283	0.998777	3.52746e-05	0.999659	0.000176373	0.000211648	0.00012934	0.998789
	T	0.0119228	0.000141098	0.9994	0.998272	0.998213	0.998777	0.35725	0.000246922	0.0158383	0.998977	0.605312	0.000246922	0.00025868	0.000199889	0.000105824	0.00012934	9.40656e-05	0.000141098	0.000317472	0.000176373	0.999494	0.000141098
	C	0.987736	0	0.000117582	0.000176373	0.000141098	0.000105824	0.642268	0	0.983703	0.000164615	0.393959	3.52746e-05	4.70328e-05	3.52746e-05	0.000235164	0.000975931	1.17582e-05	5.8791e-05	0.999447	0	8.23074e-05	0.000987689
	G	1.17582e-05	0.999741	0.000199889	0.00142274	0.00151681	0.00091714	9.40656e-05	0.999647	2.35164e-05	0.000799558	0.000364504	0.999459	0.999553	0.999694	0.000376263	0.000117582	0.999859	0.000141098	5.8791e-05	0.999612	0.000293955	8.23074e-05
	N	0	0	0	0	0	0	0	0	0	0	0	0	0	0	0	0	0	0	0	0	0	0
	-	0	0	0	0	0	7.05492e-05	0.000141098	1.17582e-05	0	0	0	0	2.35164e-05	0	0	0	0	0	0	0	0	0
CBE dSaCas9-R-loop 2 Rep. 3	A	0.000348554	0.000207792	0.000288227	0.000160871	0.000147465	7.37325e-05	0.00018098	0.000134059	0.0002279	4.02177e-05	0.00018098	0.00011395	0.000100544	0.000100544	0.999169	0.998405	4.69207e-05	0.999598	8.71384e-05	0.000268118	0.000167574	0.99754
	T	0.0118977	0.000120653	0.999457	0.998854	0.998713	0.999155	0.380956	0.000214494	0.0159731	0.998928	0.620036	0.000160871	0.000402177	0.000134059	0.000120653	7.37325e-05	0.00011395	0.000120653	0.000422286	0.000107247	0.99935	0.000140762
	C	0.987727	0	7.37325e-05	0.000134059	0.000107247	6.70295e-05	0.618609	0	0.983786	0.000140762	0.379535	0	4.02177e-05	3.35148e-05	0.000341851	0.00133389	1.34059e-05	0.000154168	0.999464	3.35148e-05	7.37325e-05	0.00217176
	G	6.70295e-06	0.999651	0.000160871	0.000831166	0.00101215	0.000596563	3.35148e-05	0.999645	6.70295e-06	0.00088479	0.000241306	0.999718	0.999437	0.999725	0.000361959	0.00018098	0.999812	0.000120653	1.34059e-05	0.999578	0.000395474	0.000140762
	N	0	0	0	0	0	0	0	0	0	0	0	0	0	0	0	0	0	0	0	0	0	0
	-	2.01089e-05	2.01089e-05	2.01089e-05	2.01089e-05	2.01089e-05	0.000107247	0.000221197	6.70295e-06	6.70295e-06	6.70295e-06	6.70295e-06	6.70295e-06	2.01089e-05	6.70295e-06	6.70295e-06	6.70295e-06	1.34059e-05	6.70295e-06	1.34059e-05	1.34059e-05	1.34059e-05	6.70295e-06
BLCBE dSaCas9-R-loop 2 Light Rep. 1	A	0.00039653	0.000173482	0.000289137	0.000206526	0.000140438	6.60884e-05	0.000305659	0.000148699	0.000247831	3.30442e-05	0.000140438	0.000123916	0.00015696	0.000115655	0.99938	0.994713	4.95663e-05	0.999116	0.000223048	0.000132177	0.000123916	0.998852
	T	0.000223048	0.000272615	0.999232	0.997208	0.996786	0.999471	0.00969847	0.000404791	0.000256093	0.999603	0.0331846	0.000297398	0.00047088	0.000272615	8.26105e-05	6.60884e-05	0.000198265	0.000165221	0.000256093	0.000305659	0.999356	0.000223048
	C	0.999331	2.47831e-05	8.26105e-05	0.000140438	0.000214787	4.13052e-05	0.989971	5.78273e-05	0.999438	0.000181743	0.966584	1.65221e-05	9.08715e-05	3.30442e-05	0.000206526	0.00502272	8.26105e-06	0.000487402	0.999471	7.43494e-05	8.26105e-05	0.0007848
	G	3.30442e-05	0.999529	0.00039653	0.00244527	0.00285832	0.000256093	2.47831e-05	0.99938	4.95663e-05	0.000173482	8.26105e-05	0.999554	0.999248	0.99957	0.000322181	0.000190004	0.999744	0.000231309	4.95663e-05	0.999488	0.000437836	0.000140438
	N	0	0	0	0	0	0	0	0	0	0	0	0	0	0	0	0	0	0	0	0	0	0
	-	1.65221e-05	0	0	0	0	0.000165221	0	8.26105e-06	8.26105e-06	8.26105e-06	8.26105e-06	8.26105e-06	3.30442e-05	8.26105e-06	8.26105e-06	8.26105e-06	0	0	0	0	0	0
BLCBE dSaCas9-R-loop 2 Light Rep. 2	A	0.000465879	0.000210264	0.000346317	0.00016079	0.000123685	4.53511e-05	0.000197896	0.000119562	0.000111316	2.06141e-05	0.000148422	0.000156667	0.000164913	9.4825e-05	0.999493	0.995213	3.29826e-05	0.999435	0.000127808	0.000193773	0.000177282	0.998841
	T	0.000226755	0.000140176	0.999213	0.998124	0.997419	0.999592	0.00951961	0.00024737	0.000453511	0.999625	0.0314366	0.000185527	0.000441143	0.000111316	0.000123685	9.07022e-05	9.07022e-05	0.000152545	0.000202019	0.000169036	0.999361	0.000210264
	C	0.999283	2.06141e-05	0.000152545	9.07022e-05	0.000136053	8.24565e-05	0.990254	4.12283e-06	0.99941	0.000140176	0.96837	8.24565e-06	2.06141e-05	2.88598e-05	0.000181404	0.00452686	4.12283e-06	0.00021851	0.999658	1.23685e-05	9.07022e-05	0.00081632
	G	8.24565e-06	0.999612	0.000272107	0.0016079	0.00230466	0.000152545	8.24565e-06	0.999617	1.23685e-05	0.000214387	4.53511e-05	0.99965	0.999344	0.999765	0.000202019	0.000164913	0.999872	0.000193773	8.24565e-06	0.999621	0.000358686	0.000127808
	N	0	0	0	0	0	0	0	0	0	0	0	0	0	0	0	0	0	0	0	0	0	0
	-	1.64913e-05	1.64913e-05	1.64913e-05	1.64913e-05	1.64913e-05	0.000127808	2.06141e-05	1.23685e-05	1.23685e-05	0	0	0	2.88598e-05	0	0	4.12283e-06	0	0	4.12283e-06	4.12283e-06	1.23685e-05	4.12283e-06
BLCBE dSaCas9-R-loop 2 Light Rep. 3	A	0.000321073	0.00013378	0.000227427	0.000169455	0.000142699	5.79715e-05	0.000169455	0.000115943	0.000151618	6.68902e-05	8.9187e-05	0.00013378	8.9187e-05	8.02683e-05	0.999594	0.995902	4.45935e-06	0.999371	0.00013378	0.000120402	0.00013378	0.998533
	T	0.000124862	0.000178374	0.999523	0.997962	0.997837	0.999608	0.00874478	0.000450394	0.000173915	0.999657	0.0300605	0.000227427	0.000396882	0.000102565	0.000124862	4.45935e-05	0.000142699	0.000169455	0.000182833	0.00013378	0.999554	0.000254183
	C	0.999536	1.3378e-05	8.47276e-05	9.81057e-05	0.000142699	0.000102565	0.991081	8.9187e-06	0.999666	0.000169455	0.969806	4.45935e-06	2.22967e-05	3.12154e-05	8.9187e-05	0.00395098	1.78374e-05	0.000209589	0.999679	2.22967e-05	8.9187e-05	0.00111038
	G	1.78374e-05	0.999674	0.000164996	0.00177036	0.00187739	0.000107024	4.45935e-06	0.999425	8.9187e-06	0.000107024	4.45935e-05	0.999634	0.999483	0.999786	0.000191752	0.000102565	0.999835	0.000249724	4.45935e-06	0.999724	0.000222967	0.000102565
	N	0	0	0	0	0	0	0	0	0	0	0	0	0	0	0	0	0	0	0	0	0	0
	-	0	0	0	0	0	0.000124862	0	0	0	0	0	0	8.9187e-06	0	0	0	0	0	0	0	0	0
BLCBE dSaCas9-R-loop 2 Dark Rep. 1	A	0.000412084	0.000283308	0.000309063	0.000214627	0.000163117	3.43404e-05	0.000206042	0.000180287	0.000240383	8.58509e-06	0.000111606	0.000120191	0.000137361	7.72658e-05	0.999571	0.996085	5.15105e-05	0.999356	0.000223212	0.000188872	0.000137361	0.998978
	T	0.000163117	0.000248968	0.999245	0.997433	0.997287	0.999648	0.000549446	0.000334819	0.000137361	0.999691	0.000841339	0.000309063	0.00047218	0.000240383	0.000120191	9.4436e-05	0.000154532	0.000163117	0.000377744	0.000360574	0.999476	0.000214627
	C	0.999382	2.57553e-05	8.58509e-05	0.000154532	0.000111606	2.57553e-05	0.999227	1.71702e-05	0.999579	0.000214627	0.999021	3.43404e-05	5.15105e-05	4.29255e-05	0.000171702	0.00364008	2.57553e-05	0.000231797	0.999365	1.71702e-05	7.72658e-05	0.000703977
	G	3.43404e-05	0.999433	0.000351989	0.0021892	0.00242958	6.86807e-05	0	0.999459	3.43404e-05	7.72658e-05	8.58509e-06	0.999528	0.999322	0.999631	0.000128776	0.000171702	0.99976	0.000240383	2.57553e-05	0.999425	0.000300478	9.4436e-05
	N	0	0	0	0	0	0	0	0	0	0	8.58509e-06	0	0	0	0	0	0	0	0	0	0	0
	-	8.58509e-06	8.58509e-06	8.58509e-06	8.58509e-06	8.58509e-06	0.000223212	1.71702e-05	8.58509e-06	8.58509e-06	8.58509e-06	8.58509e-06	8.58509e-06	1.71702e-05	8.58509e-06	8.58509e-06	8.58509e-06	8.58509e-06	8.58509e-06	8.58509e-06	8.58509e-06	8.58509e-06	8.58509e-06
BLCBE dSaCas9-R-loop 2 Dark Rep. 2	A	0.000382338	0.000120944	0.000273098	0.000156056	0.000128746	6.63239e-05	0.000156056	8.97323e-05	0.000124845	4.68168e-05	0.000113141	0.000136549	0.000105338	8.58309e-05	0.999602	0.995861	1.9507e-05	0.999524	0.000124845	0.000175563	0.000128746	0.998962
	T	0.000132648	0.000156056	0.999395	0.998428	0.99801	0.999625	0.000370633	0.000304309	0.000113141	0.999696	0.000436957	0.000296507	0.000382338	0.000117042	0.000117042	8.97323e-05	8.19295e-05	0.000191169	0.000210676	0.000175563	0.99954	0.000241887
	C	0.999469	1.17042e-05	0.000105338	7.80281e-05	0.000105338	5.85211e-05	0.999469	7.80281e-06	0.999758	0.000152155	0.999434	3.9014e-06	3.51126e-05	2.73098e-05	0.000101436	0.0038897	3.9014e-06	0.000148253	0.999649	3.9014e-06	5.07182e-05	0.000690548
	G	1.56056e-05	0.999711	0.000226281	0.00133818	0.00175563	9.36337e-05	3.9014e-06	0.999598	3.9014e-06	0.000105338	1.56056e-05	0.999563	0.999466	0.99977	0.000179465	0.000156056	0.999895	0.000136549	1.56056e-05	0.999645	0.000280901	0.000105338
	N	0	0	0	0	0	0	0	0	0	0	0	0	0	0	0	0	0	0	0	0	0	0
	-	0	0	0	0	0	0.000156056	0	0	0	0	0	0	1.17042e-05	0	0	3.9014e-06	0	0	0	0	0	0
BLCBE dSaCas9-R-loop 2 Dark Rep. 3	A	0.000213023	0.00013556	0.000237231	0.000106512	0.000121036	0.00010167	0.000125878	0.000150085	8.7146e-05	1.45243e-05	0.000145243	0.000150085	0.00010167	4.3573e-05	0.999622	0.996006	3.87315e-05	0.999535	0.000140402	0.000183975	0.000130719	0.998562
	T	0.000145243	0.000193658	0.999496	0.99833	0.998325	0.999647	0.000459937	0.000324377	0.000242072	0.999724	0.00060518	0.000266279	0.000353425	7.74631e-05	0.00010167	8.23045e-05	0.00010167	0.000159768	0.000159768	0.000111353	0.999579	0.000275962
	C	0.999627	4.84144e-06	0.000106512	0.00013556	0.000140402	4.84144e-05	0.999414	4.84144e-06	0.999666	0.000121036	0.99923	9.68289e-06	9.68289e-06	4.3573e-05	8.7146e-05	0.00373759	0	0.000193658	0.99968	4.84144e-06	7.26216e-05	0.00106028
	G	1.45243e-05	0.999666	0.000159768	0.00142823	0.0014137	4.84144e-05	0	0.999521	4.84144e-06	0.000140402	1.93658e-05	0.999574	0.999511	0.999831	0.000183975	0.000164609	0.999855	0.000106512	1.45243e-05	0.999695	0.000213023	9.68289e-05
	N	0	0	0	0	0	0	0	0	0	0	0	0	0	0	0	0	0	0	0	0	0	0
	-	0	0	0	0	0	0.000154926	0	0	0	0	0	0	2.42072e-05	4.84144e-06	4.84144e-06	9.68289e-06	4.84144e-06	4.84144e-06	4.84144e-06	4.84144e-06	4.84144e-06	4.84144e-06
CBE-dSaCas9 R-loop 3
	Nucleotide	C	A	A	T	G	T	C	G	T	T	A	T	C	C	A	G	C	G	G	T	G	C
CBE dSaCas9-R-loop 3 Rep. 1	A	0.000324063	0.99381	0.99791	0.00533624	0.000124224	7.02137e-05	0.00176615	0.000270053	5.40106e-05	3.78074e-05	0.999238	0.000286256	0.00322983	0.000745346	0.997942	0.000183636	0.000275454	0.000189037	0.000135026	5.40106e-06	0.000108021	0.00030786
	T	0.00367272	0.000810158	0.000167433	0.992725	0.000734544	0.995625	0.205381	0.000248449	0.993989	0.998056	0.000156631	0.999195	0.195864	0.174746	0.000156631	0.000572512	0.0232407	0.000313261	0.000113422	0.995425	0.000378074	0.000113422
	C	0.99589	0.00532004	0.00190657	5.94116e-05	1.08021e-05	9.7219e-05	0.792243	5.94116e-05	0.000135026	4.32084e-05	0.000486095	8.64169e-05	0.800658	0.824034	0.00163652	0.000210641	0.976376	0.000394277	2.70053e-05	6.48127e-05	2.16042e-05	0.999109
	G	0.000113422	5.94116e-05	1.62032e-05	0.00187957	0.99913	0.00420742	0.000610319	0.999422	0.00582234	0.00185796	0.000118823	0.000432084	0.000232245	0.000475293	0.000264652	0.999033	0.000108021	0.999103	0.999725	0.00450448	0.999492	0.000469892
	N	0	0	0	0	0	0	0	0	0	0	0	0	0	0	0	0	0	0	0	0	0	0
	-	0	0	0	0	0	0	0	0	0	5.40106e-06	0	0	1.62032e-05	0	0	0	0	0	0	0	0	0
CBE dSaCas9-R-loop 3 Rep. 2	A	0.000224779	0.994536	0.998023	0.0048875	0.000109508	0.000144089	0.00182705	0.000236306	4.03449e-05	5.1872e-05	0.999349	0.00025936	0.00265124	0.000662809	0.997758	0.000103744	0.000501429	0.00017867	0.000190197	3.45813e-05	0.000184434	0.000207488
	T	0.00289907	0.000824188	0.000115271	0.99287	0.0006801	0.996398	0.197684	0.000293941	0.995222	0.998403	0.000138325	0.999153	0.186906	0.165374	0.000149852	0.000639755	0.0217171	0.00034005	9.79805e-05	0.99845	0.000501429	0.000149852
	C	0.996692	0.00458203	0.00183281	9.22169e-05	2.30542e-05	6.91627e-05	0.80001	4.03449e-05	0.000149852	5.76356e-05	0.000374631	0.000144089	0.810212	0.83352	0.00187316	0.000190197	0.977695	0.000328523	1.15271e-05	6.91627e-05	5.76356e-06	0.999447
	G	0.00017867	5.1872e-05	2.30542e-05	0.00214404	0.999187	0.00338897	0.000472612	0.999424	0.00458203	0.001487	0.000132562	0.000443794	0.000224779	0.000443794	0.000219015	0.999066	8.64533e-05	0.999153	0.9997	0.00144665	0.999308	0.000195961
	N	0	0	0	0	0	0	0	0	0	0	0	0	0	0	0	0	0	0	0	0	0	0
	-	5.76356e-06	5.76356e-06	5.76356e-06	5.76356e-06	0	0	5.76356e-06	5.76356e-06	5.76356e-06	0	5.76356e-06	0	5.76356e-06	0	0	0	0	0	0	0	0	0
CBE dSaCas9-R-loop 3 Rep. 3	A	0.00021463	0.991695	0.996981	0.00339209	0.000144642	5.13246e-05	0.00153507	0.000205299	4.19929e-05	4.19929e-05	0.999174	0.000270621	0.00280419	0.000671886	0.997788	0.000144642	0.00045259	0.000200633	0.000121313	2.79953e-05	0.000102649	0.000265955
	T	0.00312614	0.000741874	0.000121313	0.991765	0.000359272	0.995633	0.208677	0.000205299	0.996645	0.99874	0.000270621	0.999291	0.194656	0.174065	0.000111981	0.000653223	0.023586	0.000433927	0.000111981	0.998544	0.000405931	0.000186635
	C	0.996538	0.0074794	0.00286018	8.39858e-05	2.33294e-05	8.39858e-05	0.789392	7.93199e-05	9.33175e-05	0.00013531	0.000382602	0.000102649	0.802283	0.824708	0.00186168	0.000125979	0.975896	0.000368604	2.79953e-05	9.33175e-05	1.86635e-05	0.999305
	G	0.000121313	8.39858e-05	3.7327e-05	0.00475919	0.999473	0.00423195	0.0003966	0.99951	0.00321945	0.00106849	0.000172637	0.000335943	0.000251957	0.000555239	0.00023796	0.999076	6.53223e-05	0.998997	0.999739	0.00133444	0.999473	0.000242626
	N	0	0	0	0	0	0	0	0	0	0	0	0	0	0	0	0	0	0	0	0	0	0
	-	0	0	0	0	0	0	0	0	0	1.39976e-05	0	0	4.66588e-06	0	0	0	0	0	0	0	0	0
BLCBE dSaCas9-R-loop 3 Light Rep. 1	A	0.000239099	0.993649	0.997878	0.00654532	2.98873e-05	8.9662e-05	0.00227144	0.000358648	2.98873e-05	5.97746e-05	0.999298	0.000403479	0.00382558	0.000597746	0.997445	0.000268986	0.000508085	0.000194268	0.000194268	7.47183e-05	0.000149437	0.000224155
	T	0.000194268	0.00061269	0.000119549	0.991527	0.00109089	0.998565	0.00756149	0.000104606	0.994247	0.998252	7.47183e-05	0.999208	0.00515556	0.00147942	5.97746e-05	0.000627634	0.000941451	0.000268986	0.00016438	0.996264	0.000388535	0.000298873
	C	0.999522	0.00563376	0.00194268	0.000104606	0.000104606	0.000119549	0.989898	2.98873e-05	0.000119549	0.000119549	0.000508085	0.000104606	0.990884	0.997893	0.00209211	0.000268986	0.998506	0.000478197	8.9662e-05	0.000119549	1.49437e-05	0.999059
	G	4.4831e-05	0.000104606	5.97746e-05	0.00182313	0.998775	0.00122538	0.000268986	0.999507	0.00560387	0.00155414	0.000119549	0.00028393	0.000119549	2.98873e-05	0.000388535	0.998834	4.4831e-05	0.999059	0.999552	0.00354165	0.999447	0.000418423
	N	0	0	0	0	0	0	0	0	0	0	0	0	0	0	0	0	0	0	0	0	0	0
	-	0	0	0	0	0	0	0	0	0	1.49437e-05	0	0	1.49437e-05	0	1.49437e-05	0	0	0	0	0	0	0
BLCBE dSaCas9-R-loop 3 Light Rep. 2	A	0.000212374	0.993378	0.99802	0.00696283	6.06782e-05	0.000113772	0.00241954	0.000204789	6.06782e-05	7.58478e-05	0.999166	0.000280637	0.00367103	0.000584028	0.997118	0.000189619	0.000273052	0.00015928	9.86021e-05	3.03391e-05	0.000128941	0.000257882
	T	4.55087e-05	0.000690215	0.000136526	0.990656	0.000963267	0.998604	0.0085708	0.00015928	0.994789	0.998331	0.00017445	0.999431	0.00627261	0.00161556	7.58478e-05	0.000364069	0.000948097	0.000326145	0.000113772	0.997823	0.000530935	0.00015928
	C	0.999689	0.00585545	0.00176725	3.03391e-05	6.06782e-05	5.30935e-05	0.988744	6.06782e-05	0.000113772	0.000106187	0.000530935	7.58478e-05	0.98995	0.99774	0.0025409	0.000219959	0.998726	0.000485426	4.55087e-05	7.58478e-05	1.51696e-05	0.999257
	G	4.55087e-05	6.8263e-05	6.8263e-05	0.00235128	0.998915	0.00122873	0.000265467	0.999575	0.00503629	0.00146386	0.000121356	0.000204789	9.86021e-05	5.30935e-05	0.000257882	0.999219	3.79239e-05	0.999022	0.999735	0.00206306	0.999317	0.000318561
	N	0	0	0	0	0	0	0	0	0	0	0	0	0	0	0	0	0	0	0	0	0	0
	-	7.58478e-06	7.58478e-06	7.58478e-06	0	0	0	0	0	0	2.27543e-05	7.58478e-06	7.58478e-06	7.58478e-06	7.58478e-06	7.58478e-06	7.58478e-06	1.51696e-05	7.58478e-06	7.58478e-06	7.58478e-06	7.58478e-06	7.58478e-06
BLCBE dSaCas9-R-loop 3 Light Rep. 3	A	0.000131723	0.989696	0.996202	0.00482254	8.78156e-05	5.85437e-05	0.00225393	0.000204903	6.58617e-05	5.85437e-05	0.999371	0.000168313	0.00406879	0.000665935	0.997402	0.000117087	0.000351262	0.000204903	0.000109769	2.92719e-05	0.000197585	0.000241493
	T	6.58617e-05	0.00075375	8.04976e-05	0.988181	0.000497622	0.997827	0.00740578	0.000197585	0.995675	0.998646	0.000182949	0.999583	0.00570801	0.0017929	8.04976e-05	0.000402488	0.000944018	0.000373216	0.000124405	0.997827	0.00046835	8.78156e-05
	C	0.999766	0.00946945	0.00367362	8.78156e-05	2.19539e-05	5.85437e-05	0.989996	3.65898e-05	8.04976e-05	8.78156e-05	0.000343944	7.31797e-05	0.990099	0.997453	0.00224662	0.000234175	0.998661	0.000482986	4.39078e-05	7.31797e-05	1.46359e-05	0.999393
	G	3.65898e-05	8.04976e-05	4.39078e-05	0.00690816	0.999393	0.00205635	0.000343944	0.999561	0.00417856	0.00115624	0.000102452	0.000175631	0.000109769	8.78156e-05	0.000263447	0.999246	4.39078e-05	0.998939	0.999722	0.00207098	0.999319	0.000278083
	N	0	0	0	0	0	0	0	0	0	0	0	0	0	0	0	0	0	0	0	0	0	0
	-	0	0	0	0	0	0	0	0	0	5.12258e-05	0	0	1.46359e-05	0	7.31797e-06	0	0	0	0	0	0	0
BLCBE dSaCas9-R-loop 3 Dark Rep. 1	A	0.000133569	0.995144	0.99813	0.00515193	8.58656e-05	7.6325e-05	0.0018318	0.000143109	7.6325e-05	4.77031e-05	0.99854	0.000238515	0.00308162	0.000429328	0.996823	0.000104947	0.000295759	0.000181272	8.58656e-05	0	0.000124028	0.000286219
	T	0.000104947	0.000677384	0.000114487	0.993245	0.000810953	0.999084	0.00045795	0.000143109	0.995726	0.998998	0.000381625	0.999571	0.000219434	0.000248056	0.000104947	0.000400706	0.000353003	0.000238515	7.6325e-05	0.997653	0.000372084	8.58656e-05
	C	0.999723	0.0040643	0.00171731	3.81625e-05	5.72437e-05	8.58656e-05	0.997186	3.81625e-05	0.000143109	5.72437e-05	0.000963603	6.67843e-05	0.996632	0.999227	0.00289081	0.000143109	0.999313	0.000286219	1.90812e-05	6.67843e-05	0	0.999351
	G	2.86219e-05	0.000104947	2.86219e-05	0.00154558	0.999036	0.000744168	0.000515193	0.999666	0.00404522	0.000887278	0.000104947	0.000114487	6.67843e-05	9.54062e-05	0.000181272	0.999351	2.86219e-05	0.999294	0.999819	0.00228021	0.999504	0.000276678
	N	0	0	0	0	0	0	0	0	0	0	0	0	0	0	0	0	0	0	0	0	0	0
	-	9.54062e-06	9.54062e-06	9.54062e-06	1.90812e-05	9.54062e-06	9.54062e-06	9.54062e-06	9.54062e-06	9.54062e-06	9.54062e-06	9.54062e-06	9.54062e-06	0	0	0	0	9.54062e-06	0	0	0	0	0
BLCBE dSaCas9-R-loop 3 Dark Rep. 2	A	0.000220337	0.994703	0.998144	0.00504233	8.4745e-05	4.23725e-05	0.00158473	0.000161016	5.0847e-05	3.3898e-05	0.998788	0.000161016	0.00305082	0.000279659	0.996712	0.000161016	0.000245761	0.000186439	0.000110169	2.54235e-05	0.000127118	0.000194914
	T	7.62705e-05	0.00084745	0.000110169	0.992907	0.000610164	0.999169	0.000550843	0.000228812	0.996195	0.999	0.000355929	0.999619	0.000305082	0.000288133	0.000135592	0.000457623	0.000381353	0.000288133	6.7796e-05	0.997958	0.000305082	0.000203388
	C	0.999695	0.00431352	0.0016271	5.0847e-05	3.3898e-05	0.000127118	0.997373	5.0847e-05	0.000152541	0.000110169	0.000644062	9.32195e-05	0.9965	0.999347	0.00299997	0.000152541	0.999314	0.000347455	3.3898e-05	3.3898e-05	4.23725e-05	0.999297
	G	0	0.000101694	8.4745e-05	0.00196609	0.999246	0.000635588	0.000466098	0.999534	0.00360166	0.00084745	0.000211863	0.000127118	0.000135592	8.4745e-05	0.000152541	0.999229	5.0847e-05	0.999178	0.999788	0.00198303	0.999525	0.000305082
	N	0	0	0	0	0	0	0	0	0	0	0	0	0	0	0	0	0	0	0	0	0	0
	-	8.4745e-06	3.3898e-05	3.3898e-05	3.3898e-05	2.54235e-05	2.54235e-05	2.54235e-05	2.54235e-05	0	8.4745e-06	0	0	8.4745e-06	0	0	0	8.4745e-06	0	0	0	0	0
BLCBE dSaCas9-R-loop 3 Dark Rep. 3	A	0.000163699	0.993234	0.997235	0.00401972	0.000109133	5.45663e-05	0.00136416	0.00029102	5.45663e-05	0.000109133	0.9988	0.000254643	0.00287382	0.000345586	0.996508	9.09438e-05	0.000127321	0.000127321	9.09438e-05	0	0.000272831	0.000200076
	T	7.27551e-05	0.000763928	0.000109133	0.991724	0.000309209	0.999127	0.000545663	0.000109133	0.997253	0.998854	0.000418342	0.999418	0.000418342	0.000345586	7.27551e-05	0.000472908	0.00043653	0.000309209	0.000109133	0.998345	0.000345586	0.000109133
	C	0.999709	0.00589316	0.00252824	7.27551e-05	5.45663e-05	0.00014551	0.997817	1.81888e-05	0.000218265	0.000163699	0.000545663	9.09438e-05	0.996508	0.9992	0.0030739	0.000254643	0.999345	0.000418342	9.09438e-05	1.81888e-05	1.81888e-05	0.999509
	G	3.63775e-05	7.27551e-05	7.27551e-05	0.00414704	0.999509	0.000654795	0.000254643	0.999563	0.00245548	0.000854872	0.000218265	0.000218265	0.000163699	9.09438e-05	0.000327398	0.999163	7.27551e-05	0.999145	0.999691	0.00163699	0.999363	0.000181888
	N	0	0	0	0	0	0	0	0	0	0	0	0	1.81888e-05	0	0	0	0	0	0	0	0	0
	-	1.81888e-05	3.63775e-05	5.45663e-05	3.63775e-05	1.81888e-05	1.81888e-05	1.81888e-05	1.81888e-05	1.81888e-05	1.81888e-05	1.81888e-05	1.81888e-05	1.81888e-05	1.81888e-05	1.81888e-05	1.81888e-05	1.81888e-05	0	1.81888e-05	0	0	0

## Sheet: E.coli dSaCas9 control
Cas9-independent off-target DNA editing of CK- (E. coli DH10B)
E. coli DH10B untreated-dSaCas9-site1
	Nucleotide	A	T	A	T	G	G	A	A	A	C	C	G	T	C	G	A	T	A	T	T	C	A
E. coli DH10B dSaCas9-site1 control Rep. 1	A	0.99862	0.000176325	0.994013	0.000107328	0.000137993	9.19956e-05	0.999647	0.995592	0.99875	0.000260654	0.000452312	0.000122661	0.000214656	0.000191658	0.000398648	0.999663	4.59978e-05	0.99918	0.000114995	7.6663e-05	0.000199324	0.998237
WTSa5	T	0.000130327	0.99829	9.96619e-05	0.999279	0.000375649	0.000168659	8.43293e-05	9.96619e-05	8.43293e-05	7.6663e-05	4.59978e-05	0.000214656	0.999594	9.96619e-05	0.000199324	3.83315e-05	0.998106	8.43293e-05	0.998313	0.999816	0.000168659	0.000475311
WTSa5	C	0.00117294	9.96619e-05	0.00578806	9.96619e-05	0.000130327	6.13304e-05	0.000107328	0.00419347	0.00108095	0.999655	0.999502	1.53326e-05	0.000107328	0.999701	2.29989e-05	0.000252988	0.000137993	0.000674635	9.19956e-05	6.89967e-05	0.999448	0.000950621
WTSa5	G	7.6663e-05	0.0014336	9.19956e-05	0.000505976	0.999348	0.999678	0.000160992	0.000114995	7.6663e-05	7.6663e-06	0	0.999647	8.43293e-05	7.6663e-06	0.999379	4.59978e-05	0.00170959	6.13304e-05	0.0014796	3.83315e-05	0.000137993	0.000260654
WTSa5	N	0	0	0	0	0	0	0	0	0	0	0	0	0	0	0	0	0	0	0	0	1.53326e-05	0
WTSa5	-	0	0	7.6663e-06	7.6663e-06	7.6663e-06	0	0	0	7.6663e-06	0	0	0	0	0	0	0	0	0	0	0	3.06652e-05	7.6663e-05
E. coli DH10B dSaCas9-site1 control Rep. 2	A	0.998623	0.00017762	0.994418	8.24664e-05	0.000114184	5.07485e-05	0.999613	0.995502	0.998852	0.000323522	0.000507485	0.000202994	0.00017762	0.000202994	0.000342553	0.999638	1.26871e-05	0.999512	0.000114184	0.000126871	0.000183963	0.998573
WTSa5	T	5.70921e-05	0.99837	1.90307e-05	0.999309	0.000469424	0.000234712	0.000101497	6.34357e-05	6.34357e-05	5.07485e-05	5.70921e-05	0.000253743	0.999518	0.00017762	0.000247399	7.61228e-05	0.998623	9.51535e-05	0.998712	0.999708	0.000215681	0.000336209
WTSa5	C	0.00125603	8.24664e-05	0.0055189	0.000107841	8.88099e-05	3.80614e-05	6.97792e-05	0.00430728	0.000976909	0.999607	0.999416	3.80614e-05	0.000120528	0.999613	1.26871e-05	0.000247399	8.88099e-05	0.000367927	0.000101497	0.000120528	0.999429	0.000773915
WTSa5	G	5.70921e-05	0.00136387	3.80614e-05	0.000494798	0.999321	0.999676	0.000215681	0.000126871	9.51535e-05	1.90307e-05	1.90307e-05	0.999499	0.00017762	0	0.999391	3.17178e-05	0.00126871	1.90307e-05	0.00106572	3.80614e-05	0.000139558	0.000298148
WTSa5	N	0	0	0	0	0	0	0	0	0	0	0	0	0	0	0	0	0	0	0	0	1.26871e-05	0
WTSa5	-	6.34357e-06	6.34357e-06	6.34357e-06	6.34357e-06	6.34357e-06	0	0	0	1.26871e-05	0	0	6.34357e-06	6.34357e-06	6.34357e-06	6.34357e-06	6.34357e-06	6.34357e-06	6.34357e-06	6.34357e-06	6.34357e-06	1.90307e-05	1.90307e-05
E. coli DH10B dSaCas9-site1 control Rep. 3	A	0.998667	0.000157276	0.994495	0.000123085	0.000123085	8.8895e-05	0.99961	0.996478	0.999097	0.000246171	0.000512856	0.000198304	0.000198304	0.000280361	0.000369256	0.99974	6.15427e-05	0.999494	8.20569e-05	0.0001436	0.000321389	0.998673
WTSa5	T	3.41904e-05	0.998653	4.78665e-05	0.999309	0.00038977	0.000225656	8.8895e-05	8.8895e-05	4.10284e-05	7.52188e-05	0.000116247	0.000218818	0.999521	0.000123085	0.000129923	7.52188e-05	0.99855	4.10284e-05	0.998373	0.999768	0.000123085	0.000287199
WTSa5	C	0.00124453	0.000157276	0.00536105	9.5733e-05	6.83807e-05	2.73523e-05	8.8895e-05	0.0032686	0.00074535	0.999638	0.999337	6.83807e-05	0.000116247	0.999576	4.10284e-05	0.000136761	5.47046e-05	0.000423961	8.20569e-05	6.83807e-05	0.999398	0.000690646
WTSa5	G	4.78665e-05	0.00102571	8.20569e-05	0.000458151	0.999405	0.999644	0.000198304	0.000150438	9.5733e-05	2.73523e-05	2.05142e-05	0.999501	0.000150438	6.83807e-06	0.999446	4.10284e-05	0.00132659	3.41904e-05	0.00145651	1.36761e-05	0.000116247	0.000321389
WTSa5	N	0	0	0	0	0	0	0	0	0	0	0	0	0	0	0	0	0	0	0	0	3.41904e-05	0
WTSa5	-	6.83807e-06	6.83807e-06	1.36761e-05	1.36761e-05	1.36761e-05	1.36761e-05	1.36761e-05	1.36761e-05	2.05142e-05	1.36761e-05	1.36761e-05	1.36761e-05	1.36761e-05	1.36761e-05	1.36761e-05	6.83807e-06	6.83807e-06	6.83807e-06	6.83807e-06	6.83807e-06	6.83807e-06	2.73523e-05
E. coli DH10B untreated-dSaCas9-site2
	Nucleotide	C	G	T	T	T	T	C	G	C	T	C	G	G	G	A	A	G	A	C	G	T	A
E. coli DH10B dSaCas9-site2 control Rep. 1	A	0.000369515	0.00017321	0.000271363	0.000161663	0.000127021	5.77367e-05	0.0002194	0.000115473	0.000213626	5.77367e-05	0.000202079	0.000138568	0.000144342	0.000121247	0.999671	0.997073	5.1963e-05	0.999527	0.00017321	0.000196305	0.000178984	0.998891
WTSa5	T	0.000167436	0.000213626	0.999544	0.998528	0.998557	0.999619	0.000548499	0.000357968	0.000225173	0.999723	0.000721709	0.00028291	0.000554273	0.000178984	5.1963e-05	8.66051e-05	0.000178984	0.000115473	0.000271363	0.000248268	0.999457	0.000259815
WTSa5	C	0.999446	1.7321e-05	6.92841e-05	0.0001097	9.23788e-05	6.92841e-05	0.999186	1.7321e-05	0.999527	0.000121247	0.999042	5.77367e-06	3.4642e-05	2.88684e-05	8.66051e-05	0.00262125	5.77367e-06	0.000265589	0.999527	2.30947e-05	9.81524e-05	0.000687067
WTSa5	G	1.15473e-05	0.99959	0.0001097	0.00119515	0.00121824	0.000103926	4.04157e-05	0.999509	3.4642e-05	9.81524e-05	3.4642e-05	0.999573	0.999244	0.999671	0.000190531	0.000213626	0.999763	9.23788e-05	2.30947e-05	0.999527	0.000254042	0.000150115
WTSa5	N	0	0	0	0	0	0	0	0	0	0	0	0	0	0	0	0	0	0	0	0	0	0
WTSa5	-	5.77367e-06	5.77367e-06	5.77367e-06	5.77367e-06	5.77367e-06	0.000150115	5.77367e-06	0	0	0	0	0	2.30947e-05	0	0	5.77367e-06	0	0	5.77367e-06	5.77367e-06	1.15473e-05	1.15473e-05
E. coli DH10B dSaCas9-site2 control Rep. 2	A	0.000433629	0.000118732	0.000227139	0.000134218	0.000144543	5.16225e-05	0.000149705	0.000113569	0.000129056	5.67847e-05	0.000154867	0.000154867	0.000129056	5.67847e-05	0.999603	0.996712	4.1298e-05	0.999479	0.000139381	0.000170354	0.000154867	0.998751
WTSa5	T	0.000144543	0.000263275	0.999556	0.998709	0.99856	0.999587	0.000449116	0.00036652	0.000149705	0.999613	0.000464602	0.000382006	0.000428467	0.00016003	0.000103245	7.74337e-05	6.71092e-05	0.000191003	0.000139381	0.000185841	0.999468	0.000289086
WTSa5	C	0.999401	0	8.2596e-05	9.80827e-05	0.000180679	7.22715e-05	0.999396	1.54867e-05	0.999701	0.000211652	0.999375	5.16225e-06	5.16225e-06	5.16225e-06	8.77582e-05	0.0030354	5.16225e-06	0.00016003	0.999701	3.09735e-05	7.74337e-05	0.000784662
WTSa5	G	1.54867e-05	0.999613	0.000129056	0.0010531	0.00110988	9.80827e-05	0	0.999499	1.54867e-05	0.000118732	5.16225e-06	0.999458	0.999417	0.999778	0.00020649	0.000165192	0.999886	0.000170354	2.0649e-05	0.999613	0.00029941	0.000170354
WTSa5	N	0	0	0	0	0	0	0	0	0	0	0	0	0	0	0	0	0	0	0	0	0	0
WTSa5	-	5.16225e-06	5.16225e-06	5.16225e-06	5.16225e-06	5.16225e-06	0.000191003	5.16225e-06	5.16225e-06	5.16225e-06	0	0	0	2.0649e-05	0	0	1.03245e-05	0	0	0	0	0	5.16225e-06
E. coli DH10B dSaCas9-site2 control Rep. 3	A	0.000374182	0.000164025	0.000297296	0.000138396	0.000112767	7.1761e-05	0.000199906	9.73899e-05	0.000153774	6.66352e-05	0.000189654	0.000153774	0.000102516	0.000102516	0.999544	0.996986	3.07547e-05	0.999446	0.000164025	0.000205031	0.000138396	0.998642
WTSa5	T	0.00013327	0.000297296	0.999431	0.998872	0.998678	0.999636	0.000471572	0.000363931	0.000138396	0.999657	0.00071761	0.000435692	0.000481824	0.000158899	0.000143522	9.73899e-05	0.000169151	0.000179403	0.000169151	0.000240912	0.999452	0.000199906
WTSa5	C	0.999467	5.12579e-06	0.000138396	7.1761e-05	0.000123019	8.20126e-05	0.999293	2.56289e-05	0.999677	0.000164025	0.999052	1.02516e-05	5.63837e-05	1.02516e-05	8.71384e-05	0.0027423	1.02516e-05	0.00019478	0.999636	5.12579e-06	0.000117893	0.00100978
WTSa5	G	1.53774e-05	0.999523	0.000117893	0.000897013	0.00106616	6.15094e-05	1.53774e-05	0.999503	2.05031e-05	0.000102516	3.07547e-05	0.99939	0.999323	0.999728	0.000225535	0.000164025	0.99979	0.000179403	2.05031e-05	0.999539	0.000281918	0.00013327
WTSa5	N	0	0	0	0	0	0	0	0	0	0	0	0	0	0	0	0	0	0	0	0	0	0
WTSa5	-	1.02516e-05	1.02516e-05	1.53774e-05	2.05031e-05	2.05031e-05	0.000148648	2.05031e-05	1.02516e-05	1.02516e-05	1.02516e-05	1.02516e-05	1.02516e-05	3.58805e-05	0	0	1.02516e-05	0	0	1.02516e-05	1.02516e-05	1.02516e-05	1.53774e-05
E. coli DH10B untreated-dSaCas9-site3
	Nucleotide	C	C	A	A	T	G	T	C	G	T	T	A	T	C	C	A	G	C	G	G	T	G
E. coli DH10B dSaCas9-site3 control Rep. 1	A	0.000140848	0.992969	0.99723	0.00690744	6.45555e-05	3.52121e-05	0.00244137	0.000228879	4.10808e-05	3.52121e-05	0.998926	0.000181929	0.00355055	0.000481232	0.997811	0.000117374	0.000340384	0.000199535	0.00013498	5.86868e-05	0.000158454	0.000275828
WTSa5	T	5.28181e-05	0.000680767	9.38989e-05	0.991068	0.00154346	0.99902	0.000340384	0.000375596	0.995622	0.99855	0.000181929	0.999466	0.000240616	0.000234747	8.21616e-05	0.000422545	0.000334515	0.00039907	0.000164323	0.998234	0.000328646	0.000187798
WTSa5	C	0.999754	0.00624428	0.00262917	7.62929e-05	6.45555e-05	7.04242e-05	0.996983	6.45555e-05	0.000164323	0.000129111	0.000762929	7.04242e-05	0.996097	0.999196	0.0019484	0.000205404	0.999302	0.000375596	1.7606e-05	4.69495e-05	5.86868e-06	0.999296
WTSa5	G	4.69495e-05	9.97676e-05	4.10808e-05	0.00194253	0.998322	0.000868565	0.000228879	0.999319	0.00416676	0.00126764	0.000123242	0.000275828	8.21616e-05	8.21616e-05	0.000152586	0.999249	1.7606e-05	0.99902	0.999677	0.00165497	0.999501	0.000234747
WTSa5	N	0	0	0	0	0	0	0	0	0	0	0	0	5.86868e-06	0	0	0	0	0	0	0	0	0
WTSa5	-	5.86868e-06	5.86868e-06	5.86868e-06	5.86868e-06	5.86868e-06	5.86868e-06	5.86868e-06	1.17374e-05	5.86868e-06	1.7606e-05	5.86868e-06	5.86868e-06	2.34747e-05	5.86868e-06	5.86868e-06	5.86868e-06	5.86868e-06	5.86868e-06	5.86868e-06	5.86868e-06	5.86868e-06	5.86868e-06
E. coli DH10B dSaCas9-site3 control Rep. 2	A	0.000628022	0.000146539	0.992694	0.997242	0.00682451	8.89698e-05	4.71017e-05	0.00220331	0.000162239	7.85028e-05	5.23352e-05	0.998943	0.000162239	0.00303021	0.000465783	0.997211	9.42034e-05	0.000308778	0.000188407	6.28022e-05	2.09341e-05	0.000125604
	T	0.000146539	5.75687e-05	0.000785028	0.000115137	0.990637	0.000968201	0.999089	0.000382047	0.000277377	0.995792	0.998508	0.000293077	0.999461	0.000235508	0.000214574	4.71017e-05	0.000439616	0.000361113	0.000559987	0.000172706	0.997624	0.000366346
	C	0.999131	0.999717	0.006432	0.00256442	8.37363e-05	6.28022e-05	5.23352e-05	0.997211	7.85028e-05	0.000209341	0.000130838	0.000622789	0.00010467	0.996593	0.99922	0.00258536	0.000172706	0.999304	0.000324478	4.18682e-05	8.89698e-05	1.0467e-05
	G	8.37363e-05	6.80358e-05	7.85028e-05	5.23352e-05	0.00244405	0.99887	0.000800729	0.00019364	0.999471	0.00390944	0.00129268	0.000130838	0.000261676	0.000109904	7.85028e-05	0.000136072	0.999288	2.09341e-05	0.998922	0.999717	0.00226611	0.999498
	N	0	0	0	0	0	0	0	0	0	0	0	0	0	5.23352e-06	0	0	0	0	0	0	0	0
	-	1.0467e-05	1.0467e-05	1.0467e-05	2.61676e-05	1.0467e-05	1.0467e-05	1.0467e-05	1.0467e-05	1.0467e-05	1.0467e-05	1.57006e-05	1.0467e-05	1.0467e-05	2.61676e-05	2.09341e-05	2.09341e-05	5.23352e-06	5.23352e-06	5.23352e-06	5.23352e-06	0	0
E. coli DH10B dSaCas9-site3 control Rep. 3	A	0.000586261	0.000181278	0.99062	0.99548	0.00515679	7.71397e-05	4.62838e-05	0.00202492	0.000200563	7.71397e-05	3.85698e-05	0.998905	0.000308559	0.00346743	0.00044741	0.996938	0.000115709	0.000296988	0.000169707	0.000115709	3.47128e-05	0.000177421
WTSa5	T	0.00012728	6.94257e-05	0.000609403	0.000115709	0.989764	0.000671115	0.998874	0.000389555	0.000331701	0.996008	0.998704	0.000250704	0.999329	0.000250704	0.000239133	7.71397e-05	0.000381841	0.000366413	0.000443553	0.00012728	0.997763	0.000404983
WTSa5	C	0.999047	0.999707	0.00868593	0.00433139	6.55687e-05	4.24268e-05	7.32827e-05	0.99742	3.47128e-05	0.000142708	5.78547e-05	0.000694257	7.71397e-05	0.996228	0.999244	0.00279631	0.000169707	0.999298	0.000381841	3.08559e-05	8.09966e-05	3.85698e-06
WTSa5	G	0.000231419	3.47128e-05	7.71397e-05	6.55687e-05	0.00500636	0.999205	0.00100282	0.000161993	0.999429	0.00376827	0.00118024	0.000146565	0.00028156	5.01408e-05	6.55687e-05	0.000185135	0.999329	2.69989e-05	0.999001	0.999722	0.00211748	0.99941
WTSa5	N	0	0	0	0	0	0	0	0	0	0	0	0	0	0	0	0	0	0	0	0	0	0
WTSa5	-	7.71397e-06	7.71397e-06	7.71397e-06	7.71397e-06	7.71397e-06	3.85698e-06	3.85698e-06	3.85698e-06	3.85698e-06	3.85698e-06	1.92849e-05	3.85698e-06	3.85698e-06	3.85698e-06	3.85698e-06	3.85698e-06	3.85698e-06	1.15709e-05	3.85698e-06	3.85698e-06	3.85698e-06	3.85698e-06

## Sheet: HEK gRNA-dependent-ABE
DNA off-target amplicon sequencing data of split-engineered ABE (TadA-8e) in HEK293T
HEK site2-OFF TARGET
	Nucleotide	G	A	A	C	A	C	A	A	T	G	C	A	T	A	G	A	T	T	G	C
ABE-HEK-site2 OT1 Rep. 1	A	0.000233736	0.986599	0.93845	0.00140242	0.893027	0.000623296	0.898091	0.926919	0.000233736	0.000233736	0.000857032	0.961823	0.000155824	0.995014	0	0.999766	7.7912e-05	0	0.000155824	7.7912e-05
	C	0.000233736	7.7912e-05	0	0.997429	7.7912e-05	0.996338	0.00038956	0.000311648	0.000155824	0	0.998909	0	0	0	0.000155824	0.000155824	0.000155824	7.7912e-05	0.000311648	0.998052
	G	0.999065	0.0133229	0.0615504	0.000155824	0.106584	0	0.101208	0.0723023	7.7912e-05	0.997818	7.7912e-05	0.038021	0	0.00498637	0.998598	0	0	7.7912e-05	0.998831	7.7912e-05
	T	0.00038956	0	0	0.00101286	0.000155824	0.00288274	0.000155824	0.000311648	0.999377	0.0019478	0.000155824	0.000155824	0.999844	0	0.00124659	7.7912e-05	0.999766	0.999688	0.000701208	0.00179198
	N	0	0	0	0	0	0	0	0	0	0	0	0	0	0	0	0	0	0	0	0
	-	7.7912e-05	0	0	0	0.000155824	0.000155824	0.000155824	0.000155824	0.000155824	0	0	0	0	0	0	0	0	0.000155824	0	0
ABE-HEK-site2 OT1 Rep. 2	A	0	0.99086	0.948307	0.00149835	0.90935	0.000599341	0.912496	0.938418	0	0.000449506	0.000899011	0.965688	0.000149835	0.995205	0	0.9997	0	0	0	0.000149835
	C	0.000149835	0	0	0.996853	0	0.997153	0.00029967	0	0.000149835	0	0.998651	0.000149835	0	0.000149835	0	0	0.000149835	0	0	0.998202
	G	0.999401	0.00913995	0.0515433	0.00029967	0.0903506	0	0.0869044	0.0611328	0	0.996404	0.000149835	0.0341624	0.000149835	0.00449506	0.998502	0.00029967	0.000449506	0	0.999101	0
	T	0.000449506	0	0.000149835	0.00134852	0.00029967	0.00224753	0.00029967	0.000449506	0.99985	0.00314654	0.00029967	0	0.9997	0.000149835	0.00149835	0	0.999401	1	0.000899011	0.00164819
	N	0	0	0	0	0	0	0	0	0	0	0	0	0	0	0	0	0	0	0	0
	-	0	0	0	0	0	0	0	0	0	0	0	0	0	0	0	0	0	0	0	0
ABE-HEK-site2 OT1 Rep. 3	A	0	0.989189	0.934935	0.0012012	0.889089	0.0002002	0.893894	0.926126	0.0004004	0	0.0002002	0.961962	0.0004004	0.991391	0	0.9998	0	0	0	0.000800801
	C	0.0002002	0	0	0.997598	0.0004004	0.995195	0.0004004	0.0002002	0	0	0.999199	0	0.0002002	0	0	0	0	0.0002002	0.0002002	0.997197
	G	0.9998	0.0108108	0.0648649	0	0.11011	0	0.105105	0.0736737	0	0.997397	0.0002002	0.038038	0	0.00840841	0.999199	0	0	0	0.999399	0.0002002
	T	0	0	0.0002002	0.0012012	0.0004004	0.0046046	0.000600601	0	0.9996	0.0024024	0.0004004	0	0.999399	0.0002002	0.000800801	0.0002002	1	0.9998	0.0004004	0.0018018
	N	0	0	0	0	0	0	0	0	0	0	0	0	0	0	0	0	0	0	0	0
	-	0	0	0	0	0	0	0	0	0	0.0002002	0	0	0	0	0	0	0	0	0	0
BLABE-HEK-site2 OT1 Light Rep. 1	A	8.93735e-05	0.999643	0.999643	0.00125123	0.983913	0.00125123	0.996514	0.999374	0.000178747	0.000446867	0.0016981	0.999821	0.000446867	0.999732	0	0.999911	0	8.93735e-05	0	0.000357494
	C	8.93735e-05	0	0	0.998481	0	0.998302	0	0.000357494	8.93735e-05	0	0.997498	0	8.93735e-05	0	8.93735e-05	0	8.93735e-05	0.000178747	8.93735e-05	0.998302
	G	0.999643	0.00026812	0.00026812	0	0.0158191	0	0.00330682	0.00026812	0	0.996783	0	8.93735e-05	0	0.000178747	0.998213	0	0.00026812	8.93735e-05	0.998928	0.000178747
	T	8.93735e-05	8.93735e-05	8.93735e-05	0.00026812	0.00026812	0.000446867	0.000178747	0	0.999732	0.00277058	0.000804361	8.93735e-05	0.999464	8.93735e-05	0.0016981	8.93735e-05	0.999643	0.999643	0.000983108	0.00116186
	N	0	0	0	0	0	0	0	0	0	0	0	0	0	0	0	0	0	0	0	0
	-	8.93735e-05	0	0	0	0	0	0	0	0	0	0	0	0	0	0	0	0	0	0	0
BLABE-HEK-site2 OT1 Light Rep. 2	A	0.0002918	0.999708	0.998541	0.0011672	0.981908	0.000583601	0.997082	0.999708	0	0.0011672	0.000583601	0.999416	0	0.999708	0.0002918	1	0.000583601	0	0	0.0011672
	C	0	0	0	0.998249	0	0.998833	0.0002918	0.0002918	0.0002918	0	0.997374	0	0	0	0	0	0.0002918	0	0	0.995331
	G	0.999416	0.0002918	0.0011672	0	0.0180916	0	0.0023344	0	0	0.998541	0.000583601	0.000583601	0.000583601	0.0002918	0.99679	0	0	0	0.999416	0.0002918
	T	0.0002918	0	0.0002918	0.000583601	0	0.000583601	0.0002918	0	0.999708	0.0002918	0.001459	0	0.999416	0	0.0026262	0	0.999125	1	0.000583601	0.0032098
	N	0	0	0	0	0	0	0	0	0	0	0	0	0	0	0	0	0	0	0	0
	-	0	0	0	0	0	0	0	0	0	0	0	0	0	0	0.0002918	0	0	0	0	0
BLABE-HEK-site2 OT1 Light Rep. 3	A	0	1	1	0.0004329	0.991342	0.0004329	0.998701	0.999567	0	0.0004329	0.000865801	0.999567	0.0004329	1	0	1	0	0	0	0
	C	0	0	0	0.999567	0	0.999567	0.0004329	0.0004329	0	0	0.999134	0	0	0	0.0004329	0	0	0	0	0.997835
	G	0.999567	0	0	0	0.00865801	0	0.0004329	0	0.0004329	0.998701	0	0.0004329	0	0	0.998268	0	0	0	0.999134	0
	T	0.0004329	0	0	0	0	0	0.0004329	0	0.999567	0.000865801	0	0	0.999567	0	0.0012987	0	1	1	0.000865801	0.0021645
	N	0	0	0	0	0	0	0	0	0	0	0	0	0	0	0	0	0	0	0	0
	-	0	0	0	0	0	0	0	0	0	0	0	0	0	0	0	0	0	0	0	0
BLABE-HEK-site2 OT1 Dark Rep. 1	A	0	0.999534	0.999922	0.000932836	0.9993	0.000466418	0.999922	0.999689	0.000466418	7.77363e-05	0.00132152	0.999767	0.000155473	0.999611	0.000155473	0.999845	0	0	0.000233209	0.000777363
	C	0	7.77363e-05	0	0.998989	0	0.999378	0	0.000155473	0.000233209	0.000155473	0.998601	0	7.77363e-05	0.000155473	7.77363e-05	7.77363e-05	0.000155473	7.77363e-05	0	0.997979
	G	0.999611	0.000155473	7.77363e-05	0	0.000621891	0	7.77363e-05	7.77363e-05	0	0.998523	7.77363e-05	0.000155473	7.77363e-05	0.000155473	0.998445	0	0.000155473	0	0.9993	0
	T	0.000388682	0.000233209	0	7.77363e-05	7.77363e-05	0.000155473	0	7.77363e-05	0.9993	0.00124378	0	7.77363e-05	0.999689	7.77363e-05	0.00132152	7.77363e-05	0.999689	0.999845	0.000466418	0.00124378
	N	0	0	0	0	0	0	0	0	0	0	0	0	0	0	0	0	0	0	0	0
	-	0	0	0	0	0	0	0	0	0	0	0	0	0	0	0	0	0	7.77363e-05	0	0
BLABE-HEK-site2 OT1 Dark Rep. 2	A	0.00123191	1	0.999384	0.00277179	0.999076	0.00153988	0.999076	0.999692	0.000307977	0.000615953	0.00092393	1	0	1	0	0.999692	0	0	0	0.000307977
	C	0	0	0	0.996612	0	0.997844	0.00092393	0.000307977	0	0	0.99846	0	0	0	0	0	0	0	0	0.998768
	G	0.998768	0	0.000615953	0	0.00092393	0.000307977	0	0	0	0.998152	0	0	0	0	0.999076	0	0	0	1	0
	T	0	0	0	0.000615953	0	0.000307977	0	0	0.999692	0.00123191	0.000615953	0	1	0	0.00092393	0.000307977	1	1	0	0.00092393
	N	0	0	0	0	0	0	0	0	0	0	0	0	0	0	0	0	0	0	0	0
	-	0	0	0	0	0	0	0	0	0	0	0	0	0	0	0	0	0	0	0	0
BLABE-HEK-site2 OT1 Dark Rep. 3	A	0	1	1	0.0011257	0.998874	0	0.999625	1	0	0	0.000750469	1	0	0.999625	0	1	0	0	0.000750469	0
	C	0	0	0	0.998874	0	1	0	0	0	0.000375235	0.99925	0	0	0	0	0	0	0	0	0.998124
	G	1	0	0	0	0.0011257	0	0	0	0.000375235	0.998874	0	0	0	0.000375235	0.998499	0	0.0011257	0	0.998874	0
	T	0	0	0	0	0	0	0.000375235	0	0.999625	0.000750469	0	0	1	0	0.00150094	0	0.998874	1	0.000375235	0.00187617
	N	0	0	0	0	0	0	0	0	0	0	0	0	0	0	0	0	0	0	0	0
	-	0	0	0	0	0	0	0	0	0	0	0	0	0	0	0	0	0	0	0	0

## Sheet: HEK gRNA-independent-ABE
Cas9-independent off-target DNA editing of split-engineered ABE (TadA-8e) in HEK293T
dSaCas9-site3
	Nucleotide	T	G	T	T	T	A	G	C	A	C	A	T	T	A	C	C	T	G	A	C	A	C
ABE dSaCas9-site3 Rep. 1	A	5.63857e-05	0	0	0	5.63857e-05	0.999887	0	0.000338314	0.999493	0.000338314	0.999831	0.000169157	0.000225543	0.999549	0.000620242	0.000676628	0.000225543	0.000169157	1	0.0003947	0.999887	0.0003947
	C	5.63857e-05	0	0	0.000169157	0.000169157	0	0	0.99938	0	0.999436	5.63857e-05	0.000676628	0.00907809	0.000112771	0.999211	0.999211	0.0003947	5.63857e-05	0	0.999549	0	0.999605
	G	5.63857e-05	0.999436	5.63857e-05	0.000338314	0	0.000112771	0.999098	5.63857e-05	0.000225543	0	0	0.000112771	5.63857e-05	0.000225543	5.63857e-05	0.000112771	0	0.999098	0	5.63857e-05	0.000112771	0
	T	0.999831	0.000563857	0.999944	0.999493	0.999774	0	0.000902171	0.000225543	0.000281928	0.000225543	0.000112771	0.999041	0.99064	0.000112771	0.000112771	0	0.99938	0.000676628	0	0	0	0
	N	0	0	0	0	0	0	0	0	0	0	0	0	0	0	0	0	0	0	0	0	0	0
	-	0	0	0	0	0	0	0	0	0	0	0	0	0	0	0	0	0	0	0	0	0	0
ABE dSaCas9-site3 Rep. 2	A	0	6.87427e-05	6.87427e-05	0	6.87427e-05	0.999931	0.000206228	0.000412456	0.999863	0.000343713	0.999794	0.000137485	0.000137485	0.999794	0.000549942	0.000824912	0.000206228	0.000274971	0.999725	6.87427e-05	0.999863	0.000412456
	C	0	6.87427e-05	0.000137485	0	0	0	6.87427e-05	0.999175	0	0.999381	6.87427e-05	0.00178731	0.00962398	6.87427e-05	0.999381	0.999038	0.00219977	0.000137485	0	0.999863	0	0.999381
	G	0	0.999519	6.87427e-05	0.000343713	6.87427e-05	0	0.999038	0	0	0	6.87427e-05	0.000274971	0.000206228	6.87427e-05	0	6.87427e-05	0	0.998831	0.000206228	0	6.87427e-05	0.000137485
	T	1	0.000343713	0.999725	0.999656	0.999863	0	0.000687427	0.000412456	0.000137485	0.000274971	6.87427e-05	0.9978	0.990032	6.87427e-05	6.87427e-05	6.87427e-05	0.997594	0.00075617	6.87427e-05	6.87427e-05	6.87427e-05	6.87427e-05
	N	0	0	0	0	0	0	0	0	0	0	0	0	0	0	0	0	0	0	0	0	0	0
	-	0	0	0	0	0	6.87427e-05	0	0	0	0	0	0	0	0	0	0	0	0	0	0	0	0
ABE dSaCas9-site3 Rep. 3	A	0	0	0	0.000420521	0.000630782	0	0	0.000210261	0	0	0.000210261	0.738646	0.000630782	0.000210261	0.00126156	0.000210261	0	0	0	0.000841043	0.000210261	0.000420521
	C	0.000210261	0.999159	0.000630782	0	0.998949	0	0	0.998528	0.000210261	0.998108	0.998738	0.000630782	0	0.999369	0.997897	0.998528	0	0	0	0.998318	0.998949	0.000420521
	G	0	0	0	0.999579	0	0	0	0.000210261	0	0	0	0.260093	0.999369	0	0	0	0	0.999159	0.999369	0	0.000210261	0.000420521
	T	0.997897	0.000420521	0.999369	0	0.000420521	1	1	0.0010513	0.99979	0.00189235	0.0010513	0.000630782	0	0.000420521	0.000841043	0.000630782	0.999369	0.000210261	0	0.000210261	0	0.998108
	N	0	0	0	0	0	0	0	0	0	0	0	0	0	0	0	0	0	0	0	0	0	0
	-	0.00189235	0.000420521	0	0	0	0	0	0	0	0	0	0	0	0	0	0.000630782	0.000630782	0.000630782	0.000630782	0.000630782	0.000630782	0.000630782
BLABE dSaCas9-site3 Light Rep. 1	A	0	0	0.000219154	0	7.30514e-05	0.999854	0.000219154	0.000146103	0.999927	0.000438308	1	0.000219154	7.30514e-05	0.999854	0.000438308	0.000511359	0	0.000657462	0.999781	0.000146103	0.999708	0.000292205
	C	0	0	7.30514e-05	0	0.000146103	0	0	0.999416	0	0.999416	0	7.30514e-05	0.000146103	0	0.999489	0.999489	0.000438308	0.000146103	0	0.999781	7.30514e-05	0.999708
	G	7.30514e-05	0.999635	0	0.000146103	0	7.30514e-05	0.998977	7.30514e-05	7.30514e-05	0	0	0.000146103	7.30514e-05	0	7.30514e-05	0	0	0.998393	7.30514e-05	0	0.000146103	0
	T	0.999927	0.000365257	0.999708	0.999854	0.999781	7.30514e-05	0.000803565	0.000365257	0	0.000146103	0	0.999562	0.999708	0.000146103	0	0	0.999562	0.000803565	0.000146103	7.30514e-05	7.30514e-05	0
	N	0	0	0	0	0	0	0	0	0	0	0	0	0	0	0	0	0	0	0	0	0	0
	-	0	0	0	0	0	0	0	0	0	0	0	0	0	0	0	0	0	0	0	0	0	0
BLABE dSaCas9-site3 Light Rep. 2	A	0	0	0	0.000216544	0	1	0	0.000649632	0.999783	0.000649632	1	0.000216544	0	0.999567	0.000866176	0.000866176	0	0.000216544	0.999567	0.000649632	0.99935	0.000433088
	C	0	0	0.000433088	0.000216544	0.000216544	0	0	0.99935	0	0.998917	0	0	0.000216544	0	0.998917	0.998917	0	0	0	0.99935	0	0.999567
	G	0	0.999567	0	0	0	0	0.998268	0	0	0	0	0.000433088	0	0.000216544	0	0	0	0.998268	0.000216544	0	0.000216544	0
	T	1	0.000433088	0.999567	0.999567	0.999567	0	0.00173235	0	0.000216544	0.000433088	0	0.99935	0.999783	0.000216544	0.000216544	0.000216544	1	0.00151581	0.000216544	0	0.000433088	0
	N	0	0	0	0	0	0	0	0	0	0	0	0	0	0	0	0	0	0	0	0	0	0
	-	0	0	0	0	0.000216544	0	0	0	0	0	0	0	0	0	0	0	0	0	0	0	0	0
BLABE dSaCas9-site3 Light Rep. 3	A	0	0	0	0.000787247	0.000787247	0	0.000196812	0	0	0	0.000393623	0.998819	0.000787247	0	0.000393623	0.00118087	0	0.000196812	0.000590435	0.000196812	0	0
	C	0	1	0	0	0.999016	0	0.000590435	1	0	0.999803	0.999606	0.000196812	0	0.99941	0.99941	0.998622	0.000196812	0	0	0.999606	0.999803	0.000196812
	G	0	0	0	0.998622	0	0.000590435	0	0	0	0	0	0.000984058	0.999016	0	0.000196812	0	0.000196812	0.999803	0.99941	0	0	0
	T	0.996457	0	1	0.000590435	0.000196812	0.99941	0.999213	0	1	0.000196812	0	0	0.000196812	0.000590435	0	0.000196812	0.999606	0	0	0.000196812	0.000196812	0.999803
	N	0	0	0	0	0	0	0	0	0	0	0	0	0	0	0	0	0	0	0	0	0	0
	-	0.00354261	0	0	0	0	0	0	0	0	0	0	0	0	0	0	0	0	0	0	0	0	0
BLABE dSaCas9-site3 Dark Rep. 1	A	0	0	0	0	0	0.999883	0.000174795	0.000407854	0.999883	0.000174795	0.999767	0.00011653	0.00011653	0.999534	0.000815708	0.000466119	0.000233059	5.82649e-05	0.999883	0.000174795	0.999883	0.000349589
	C	5.82649e-05	0	5.82649e-05	0	0.00011653	0	0	0.999359	0	0.999534	0.00011653	0.00011653	0.000174795	0	0.999126	0.999301	0.000291324	0	0	0.999534	0	0.999417
	G	5.82649e-05	0.999534	5.82649e-05	0	0	0	0.999009	5.82649e-05	5.82649e-05	0	5.82649e-05	0.000174795	0.000233059	0.000466119	5.82649e-05	0.000174795	0	0.99866	0.00011653	0	0.00011653	5.82649e-05
	T	0.999883	0.000466119	0.999883	1	0.999883	0.00011653	0.000815708	0.000174795	5.82649e-05	0.000291324	5.82649e-05	0.999592	0.999476	0	0	5.82649e-05	0.999476	0.00128183	0	0.000291324	0	0.000174795
	N	0	0	0	0	0	0	0	0	0	0	0	0	0	0	0	0	0	0	0	0	0	0
	-	0	0	0	0	0	0	0	0	0	0	0	0	0	0	0	0	0	0	0	0	0	0
BLABE dSaCas9-site3 Dark Rep. 2	A	0	0	0.00017963	0	0	0.99982	0.00035926	0	0.999641	0.00017963	1	0	0.00017963	0.999281	0.00089815	0.00125741	0.00017963	0.00017963	0.99982	0	0.99982	0.00071852
	C	0.00017963	0	0.00017963	0	0	0	0	0.999641	0	0.99982	0	0	0	0	0.998563	0.998383	0	0	0	1	0.00017963	0.999281
	G	0.00017963	0.999281	0.00017963	0	0	0.00017963	0.998743	0	0.00035926	0	0	0	0	0.00035926	0	0	0.00017963	0.998922	0	0	0	0
	T	0.999641	0.00071852	0.999461	1	1	0	0.00089815	0.00035926	0	0	0	1	0.99982	0.00035926	0.00053889	0.00035926	0.999461	0.00089815	0.00017963	0	0	0
	N	0	0	0	0	0	0	0	0	0	0	0	0	0	0	0	0	0	0	0	0	0	0
	-	0	0	0	0	0	0	0	0	0	0	0	0	0	0	0	0	0.00017963	0	0	0	0	0
BLABE dSaCas9-site3 Dark Rep. 3	A	4.496e-05	0.00013488	0.00017984	0.00035968	0.0004496	0	0.00017984	0.0002248	0	0.00017984	0.0002248	0.999371	8.992e-05	4.496e-05	0.00040464	0.00040464	4.496e-05	0.00013488	0.00049456	0.00017984	0.00026976	0.00013488
	C	0.00031472	0.99964	8.992e-05	0	0.999236	0	0.00026976	0.999281	0.00017984	0.999326	0.999326	0.00026976	0.00013488	0.999685	0.999505	0.999416	0	0	0	0.99946	0.999416	0.00026976
	G	0	8.992e-05	4.496e-05	0.99946	4.496e-05	0.00017984	0	0	8.992e-05	0	4.496e-05	0.00031472	0.999595	0	0	8.992e-05	4.496e-05	0.999595	0.999236	8.992e-05	8.992e-05	0.00026976
	T	0.997797	8.992e-05	0.99964	0.00013488	0.0002248	0.999775	0.999505	0.0004496	0.999685	0.0004496	0.00035968	0	0.00013488	0.0002248	4.496e-05	4.496e-05	0.999865	0.0002248	0.0002248	0.0002248	0.00017984	0.999281
	N	0	0	0	0	0	0	0	0	0	0	0	0	0	0	0	0	0	0	0	0	0	0
	-	0.00184336	4.496e-05	4.496e-05	4.496e-05	4.496e-05	4.496e-05	4.496e-05	4.496e-05	4.496e-05	4.496e-05	4.496e-05	4.496e-05	4.496e-05	4.496e-05	4.496e-05	4.496e-05	4.496e-05	4.496e-05	4.496e-05	4.496e-05	4.496e-05	4.496e-05
dSaCas9-site4
	Nucleotide	A	C	C	C	C	A	T	G	C	A	C	C	C	T	C	C	T	C	C	A	C	C
ABE dSaCas9-site4 Rep. 1	A	0.999813	0.000187354	0.000187354	0.000374707	0	0.999813	9.36768e-05	0.000936768	0.000468384	0.999719	0.000655738	0.000187354	0.000749415	0.000468384	0.00028103	0.000843091	9.36768e-05	0.000187354	9.36768e-05	0.999625	9.36768e-05	0.000468384
	C	0	0.999813	0.999719	0.999625	0.999813	0	0.00168618	9.36768e-05	0.99822	0	0.999344	0.999625	0.999063	0.000655738	0.999438	0.999157	0.000187354	0.999813	0.999906	9.36768e-05	0.999813	0.999251
	G	9.36768e-05	0	9.36768e-05	0	0	0	0.000187354	0.998501	9.36768e-05	0.00028103	0	0	0	0	0	0	9.36768e-05	0	0	0.000187354	0	0
	T	9.36768e-05	0	0	0	9.36768e-05	0.000187354	0.998033	0.000468384	0.0012178	0	0	0.000187354	0.000187354	0.998876	0.00028103	0	0.999625	0	0	9.36768e-05	9.36768e-05	0.00028103
	N	0	0	0	0	0	0	0	0	0	0	0	0	0	0	0	0	0	0	0	0	0	0
	-	0	0	0	0	9.36768e-05	0	0	0	0	0	0	0	0	0	0	0	0	0	0	0	0	0
ABE dSaCas9-site4 Rep. 2	A	0.999343	0.00049253	0.00049253	0	0.000164177	0.999836	0.000328353	0.000164177	0.000328353	0.999672	0.000820883	0.000164177	0.000164177	0.000164177	0	0.000328353	0	0	0.000164177	0.999672	0.000328353	0.000820883
	C	0	0.999015	0.999343	0.999672	0.999836	0.000164177	0.00114924	0	0.999015	0.000164177	0.999015	0.999672	0.999672	0.00049253	0.999836	0.999507	0.00049253	0.999836	0.999836	0	0.999343	0.998522
	G	0.00049253	0.000164177	0	0	0	0	0.000164177	0.999179	0	0.000164177	0.000164177	0	0.000164177	0.000328353	0	0.000164177	0	0.000164177	0	0.000164177	0	0.000164177
	T	0.000164177	0.000328353	0.000164177	0.000328353	0	0	0.998358	0.000656707	0.000656707	0	0	0.000164177	0	0.999015	0.000164177	0	0.999507	0	0	0.000164177	0.000328353	0.00049253
	N	0	0	0	0	0	0	0	0	0	0	0	0	0	0	0	0	0	0	0	0	0	0
	-	0	0	0	0	0	0	0	0	0	0	0	0	0	0	0	0	0	0	0	0	0	0
ABE dSaCas9-site4 Rep. 3	A	0	0	0	0.000420521	0.000630782	0	0	0.000210261	0	0	0.000210261	0.738646	0.000630782	0.000210261	0.00126156	0.000210261	0	0	0	0.000841043	0.000210261	0.000420521
	C	0.000210261	0.999159	0.000630782	0	0.998949	0	0	0.998528	0.000210261	0.998108	0.998738	0.000630782	0	0.999369	0.997897	0.998528	0	0	0	0.998318	0.998949	0.000420521
	G	0	0	0	0.999579	0	0	0	0.000210261	0	0	0	0.260093	0.999369	0	0	0	0	0.999159	0.999369	0	0.000210261	0.000420521
	T	0.997897	0.000420521	0.999369	0	0.000420521	1	1	0.0010513	0.99979	0.00189235	0.0010513	0.000630782	0	0.000420521	0.000841043	0.000630782	0.999369	0.000210261	0	0.000210261	0	0.998108
	N	0	0	0	0	0	0	0	0	0	0	0	0	0	0	0	0	0	0	0	0	0	0
	-	0.00189235	0.000420521	0	0	0	0	0	0	0	0	0	0	0	0	0	0.000630782	0.000630782	0.000630782	0.000630782	0.000630782	0.000630782	0.000630782
BLABE dSaCas9-site4 Light Rep. 1	A	0.999626	0.000374012	0.000801453	0.000320581	0.000160291	0.999893	0.000267151	0.000374012	0.000213721	0.99984	0.000267151	0.000587732	0.000480872	0.000160291	0.000480872	0.000320581	5.34302e-05	0.000320581	0.000587732	0.999519	0.000267151	0.000480872
	C	0.00010686	0.999252	0.999145	0.999626	0.999679	0.00010686	0.000267151	0.000213721	0.998451	0	0.999626	0.999199	0.999305	0.000160291	0.999305	0.999519	0.000160291	0.999412	0.999252	0.000160291	0.999359	0.998878
	G	0.000160291	0.00010686	0	0	0.00010686	0	5.34302e-05	0.999199	0	0.00010686	0	0	0.000160291	0.00010686	0	0	5.34302e-05	0.000160291	5.34302e-05	0.000267151	0.00010686	0.000160291
	T	0.00010686	0.000267151	5.34302e-05	5.34302e-05	5.34302e-05	0	0.999412	0.000213721	0.00133576	5.34302e-05	5.34302e-05	0.000213721	5.34302e-05	0.999519	0.000213721	0.000160291	0.999733	0.00010686	0.00010686	0	0.000213721	0.000427442
	N	0	0	0	0	0	0	0	0	0	0	0	0	0	0	0	0	0	0	0	0	0	0
	-	0	0	0	0	0	0	0	0	0	0	5.34302e-05	0	0	5.34302e-05	0	0	0	0	0	5.34302e-05	5.34302e-05	5.34302e-05
BLABE dSaCas9-site4 Light Rep. 2	A	0.9997	0.000180278	0.000360555	0.000420648	0.00024037	0.99982	0.000120185	0.000300463	0.000180278	0.99976	0.000360555	0.000420648	0.000120185	0.000300463	0.000420648	0.000120185	0.000120185	0.000120185	0.000180278	0.999339	0.000360555	0.000300463
	C	0.000120185	0.999399	0.999519	0.999519	0.999459	6.00925e-05	0	6.00925e-05	0.999339	0	0.999459	0.999459	0.99982	0.00024037	0.999519	0.99976	0.000360555	0.99976	0.99976	0.000300463	0.999459	0.999639
	G	0.000120185	6.00925e-05	6.00925e-05	0	0	0.000120185	0	0.999459	6.00925e-05	0.000180278	0	0	0	0	6.00925e-05	0	0.000120185	0	0	6.00925e-05	0.000120185	6.00925e-05
	T	6.00925e-05	0.000360555	6.00925e-05	6.00925e-05	0.000300463	0	0.99988	0.000180278	0.000420648	6.00925e-05	0.000120185	0.000120185	6.00925e-05	0.999459	0	6.00925e-05	0.999399	0.000120185	6.00925e-05	0.000300463	6.00925e-05	0
	N	0	0	0	0	0	0	0	0	0	0	0	0	0	0	0	0	0	0	0	0	0	0
	-	0	0	0	0	0	0	0	0	0	0	6.00925e-05	0	0	0	0	6.00925e-05	0	0	0	0	0	0
BLABE dSaCas9-site4 Light Rep. 3	A	0.999325	0.000269869	0.000539738	0.000472271	0.000337336	0.999933	0.000202402	0.000809607	0.000404804	0.99973	0.00074214	0.000607206	0.000269869	0.000269869	0.000337336	0.000404804	0.000472271	0.000607206	0.000404804	0.999663	0.000472271	0.000472271
	C	6.74673e-05	0.999258	0.999393	0.99946	0.999528	0	6.74673e-05	0	0.998516	6.74673e-05	0.999123	0.999123	0.999528	0.000269869	0.99946	0.999595	0.000269869	0.999393	0.99946	0.000134935	0.999325	0.999325
	G	0.000472271	6.74673e-05	0	0	6.74673e-05	6.74673e-05	6.74673e-05	0.998651	0.000134935	0.000134935	0	0	0.000202402	0	0.000202402	0	0.000202402	0	0	0.000202402	0	6.74673e-05
	T	0.000134935	0.000404804	6.74673e-05	6.74673e-05	0	0	0.999663	0.000539738	0.000944542	6.74673e-05	0.000134935	0.000269869	0	0.99946	0	0	0.999055	0	0.000134935	0	0.000202402	0.000134935
	N	0	0	0	0	0	0	0	0	0	0	0	0	0	0	0	0	0	0	0	0	0	0
	-	0	0	0	0	6.74673e-05	0	0	0	0	0	0	0	0	0	0	0	0	0	0	0	0	0
BLABE dSaCas9-site4 Dark Rep. 1	A	0.999616	0	0.000383877	0.00153551	0	0.999808	0.000191939	0.000383877	0	1	0.000191939	0.000383877	0.000383877	0.000767754	0	0.000191939	0	0.000191939	0	0.999808	0.000575816	0.000383877
	C	0	0.999808	0.999424	0.998273	0.999808	0	0	0	0.999424	0	0.999232	0.999232	0.99904	0	0.999808	0.999616	0	0.999808	1	0.000191939	0.99904	0.999424
	G	0.000191939	0	0	0.000191939	0	0	0	0.99904	0	0	0	0	0.000191939	0	0.000191939	0	0	0	0	0	0.000191939	0
	T	0.000191939	0.000191939	0.000191939	0	0.000191939	0.000191939	0.999808	0.000575816	0.000575816	0	0.000575816	0.000383877	0.000383877	0.999232	0	0.000191939	1	0	0	0	0.000191939	0.000191939
	N	0	0	0	0	0	0	0	0	0	0	0	0	0	0	0	0	0	0	0	0	0	0
	-	0	0	0	0	0	0	0	0	0	0	0	0	0	0	0	0	0	0	0	0	0	0
BLABE dSaCas9-site4 Dark Rep. 2	A	1	0.00096177	0	0.000721327	0.000240442	0.99976	0	0.000240442	0.000240442	1	0.000480885	0.000240442	0	0.000480885	0	0.000240442	0	0	0	0.99976	0.000240442	0
	C	0	0.999038	1	0.999279	0.99976	0.000240442	0	0	0.998798	0	0.999519	0.999519	1	0.000480885	1	0.99976	0	0.99976	1	0	0.999519	0.99976
	G	0	0	0	0	0	0	0	0.99976	0	0	0	0.000240442	0	0	0	0	0	0.000240442	0	0	0	0
	T	0	0	0	0	0	0	1	0	0.00096177	0	0	0	0	0.999038	0	0	1	0	0	0	0	0
	N	0	0	0	0	0	0	0	0	0	0	0	0	0	0	0	0	0	0	0	0	0	0
	-	0	0	0	0	0	0	0	0	0	0	0	0	0	0	0	0	0	0	0	0.000240442	0.000240442	0.000240442
BLABE dSaCas9-site4 Dark Rep. 3	A	0.999434	0.00020592	0.000617761	0.000669241	0.0002574	0.99964	0.00015444	0.00144144	0.00030888	0.999588	0.00030888	0.00030888	0.00020592	0.0002574	0.00010296	0.000514801	0.00015444	0.00041184	0.0002574	0.999588	0.000669241	0.000617761
	C	0	0.998764	0.999228	0.999022	0.999485	0	0.00010296	0	0.997477	0	0.999073	0.99964	0.999743	0.000617761	0.999743	0.999485	0.00020592	0.999537	0.999434	0.00010296	0.998919	0.999176
	G	0.00030888	0.00020592	5.14801e-05	5.14801e-05	5.14801e-05	0.00010296	0	0.998198	0	0	5.14801e-05	0	0	0	0	0	5.14801e-05	0	5.14801e-05	0.00030888	5.14801e-05	5.14801e-05
	T	0.0002574	0.000823681	0.00010296	5.14801e-05	0	0.0002574	0.999743	0.00036036	0.00221364	0.00041184	0.000566281	5.14801e-05	5.14801e-05	0.999125	0.00015444	0	0.999588	5.14801e-05	0.0002574	0	0.00036036	0.00015444
	N	0	0	0	0	0	0	0	0	0	0	0	0	0	0	0	0	0	0	0	0	0	0
	-	0	0	0	0.00020592	0.00020592	0	0	0	0	0	0	0	0	0	0	0	0	0	0	0	0	0
dSaCas9-site5
	Nucleotide	T	C	T	G	C	T	T	C	T	C	C	A	G	C	C	C	T	G	G	C
ABE dSaCas9-site5 Rep. 1	A	0.000193212	0.00032202	0.000193212	0.000193212	0.000579635	0.000193212	0	0.000257616	0.000257616	0.000193212	0.000450828	0.739486	0.000386424	0.00032202	0.000193212	0.000644039	0.000128808	6.44039e-05	0.000644039	0.000193212
	C	0.000386424	0.999227	6.44039e-05	6.44039e-05	0.99897	0	0.00032202	0.999034	0.000257616	0.998454	0.99839	0.000257616	6.44039e-05	0.99897	0.999163	0.998583	6.44039e-05	0.000193212	0	0.999098
	G	0	6.44039e-05	6.44039e-05	0.999549	6.44039e-05	0.000193212	0	6.44039e-05	0.000193212	6.44039e-05	6.44039e-05	0.259999	0.999292	0	0.000193212	0.000193212	6.44039e-05	0.999485	0.99897	0.000128808
	T	0.997295	0.00032202	0.999614	0.000128808	0.00032202	0.999549	0.999614	0.000579635	0.999227	0.00122367	0.00103046	0.000193212	0.000193212	0.000644039	0.000386424	0.00032202	0.999678	0.000193212	0.00032202	0.000515232
	N	0	0	0	0	0	0	0	0	0	0	0	0	0	0	0	0	0	0	0	0
	-	0.00212533	6.44039e-05	6.44039e-05	6.44039e-05	6.44039e-05	6.44039e-05	6.44039e-05	6.44039e-05	6.44039e-05	6.44039e-05	6.44039e-05	6.44039e-05	6.44039e-05	6.44039e-05	6.44039e-05	0.000257616	6.44039e-05	6.44039e-05	6.44039e-05	6.44039e-05
ABE dSaCas9-site5 Rep. 2	A	0	0.000396197	6.60328e-05	0.000264131	0.000462229	6.60328e-05	0.000132066	0.000264131	0.000132066	6.60328e-05	0.000264131	0.735935	0.000330164	0.000396197	6.60328e-05	0.000198098	0.000132066	0.000132066	0.000264131	0.000132066
	C	0	0.999472	0.000132066	0	0.99934	0.000396197	0.000132066	0.999538	0.000462229	0.999274	0.998943	0.000462229	0	0.99901	0.999472	0.999076	0.000132066	0	6.60328e-05	0.999208
	G	0	0	0	0.999604	0	0.000594295	6.60328e-05	0	0	0	6.60328e-05	0.263273	0.999406	6.60328e-05	0.000330164	0.000264131	0	0.999406	0.998877	0
	T	0.998349	0.000132066	0.999802	0.000132066	0.000132066	0.998877	0.999604	0.000132066	0.99934	0.000594295	0.000660328	0.000264131	0.000198098	0.000462229	6.60328e-05	6.60328e-05	0.99934	6.60328e-05	0.000330164	0.000132066
	N	0	0	0	0	0	0	0	0	0	0	0	0	0	0	0	0	0	0	0	0
	-	0.00165082	0	0	0	6.60328e-05	6.60328e-05	6.60328e-05	6.60328e-05	6.60328e-05	6.60328e-05	6.60328e-05	6.60328e-05	6.60328e-05	6.60328e-05	6.60328e-05	0.000396197	0.000396197	0.000396197	0.000462229	0.000528262
ABE dSaCas9-site5 Rep. 3	A	0	0	0	0.000420521	0.000630782	0	0	0.000210261	0	0	0.000210261	0.738646	0.000630782	0.000210261	0.00126156	0.000210261	0	0	0	0.000841043
	C	0.000210261	0.999159	0.000630782	0	0.998949	0	0	0.998528	0.000210261	0.998108	0.998738	0.000630782	0	0.999369	0.997897	0.998528	0	0	0	0.998318
	G	0	0	0	0.999579	0	0	0	0.000210261	0	0	0	0.260093	0.999369	0	0	0	0	0.999159	0.999369	0
	T	0.997897	0.000420521	0.999369	0	0.000420521	1	1	0.0010513	0.99979	0.00189235	0.0010513	0.000630782	0	0.000420521	0.000841043	0.000630782	0.999369	0.000210261	0	0.000210261
	N	0	0	0	0	0	0	0	0	0	0	0	0	0	0	0	0	0	0	0	0
	-	0.00189235	0.000420521	0	0	0	0	0	0	0	0	0	0	0	0	0	0.000630782	0.000630782	0.000630782	0.000630782	0.000630782
BLABE dSaCas9-site5 Light Rep. 1	A	0.00022553	0.00045106	0	0.00090212	0.00067659	0.00022553	0	0.00022553	0	0.00022553	0	0.998421	0.00045106	0.00022553	0	0.00045106	0	0	0.00067659	0
	C	0	0.999549	0	0	0.999098	0	0.00022553	0.999774	0.00090212	0.999774	0.999549	0.00045106	0	0.999098	1	0.999549	0	0	0	0.999323
	G	0.00022553	0	0	0.998647	0	0.00022553	0	0	0	0	0	0.00090212	0.999323	0	0	0	0	0.999549	0.999323	0
	T	0.998196	0	1	0.00045106	0.00022553	0.999549	0.999774	0	0.999098	0	0.00045106	0.00022553	0.00022553	0.00067659	0	0	1	0.00045106	0	0.00067659
	N	0	0	0	0	0	0	0	0	0	0	0	0	0	0	0	0	0	0	0	0
	-	0.00135318	0	0	0	0	0	0	0	0	0	0	0	0	0	0	0	0	0	0	0
BLABE dSaCas9-site5 Light Rep. 2	A	0	0.00032457	0	0.00032457	0.000730282	0.000243427	0	0	8.11425e-05	0.000162285	0.00032457	0.999026	0.000405712	0.000243427	8.11425e-05	0.000486855	8.11425e-05	8.11425e-05	0	8.11425e-05
	C	0.000162285	0.999513	0	0	0.999107	0.000162285	8.11425e-05	0.999757	0.00032457	0.999594	0.999351	0.000162285	0	0.999351	0.999513	0.999189	8.11425e-05	0.000243427	0.000162285	0.999026
	G	0	8.11425e-05	0	0.99927	0	8.11425e-05	0	0	0	8.11425e-05	0	0.000730282	0.999513	0	8.11425e-05	8.11425e-05	0.000405712	0.999351	0.999513	8.11425e-05
	T	0.997971	8.11425e-05	1	0.000405712	0.000162285	0.999513	0.999919	0.000243427	0.999594	0.000162285	0.000162285	8.11425e-05	8.11425e-05	0.000405712	0.00032457	0.000162285	0.999432	0.00032457	0.00032457	0.000811425
	N	0	0	0	0	0	0	0	0	0	0	0	0	0	0	0	0	0	0	0	0
	-	0.00186628	0	0	0	0	0	0	0	0	0	0.000162285	0	0	0	0	8.11425e-05	0	0	0	0
BLABE dSaCas9-site5 Light Rep. 3	A	0	0	0	0.000787247	0.000787247	0	0.000196812	0	0	0	0.000393623	0.998819	0.000787247	0	0.000393623	0.00118087	0	0.000196812	0.000590435	0.000196812
	C	0	1	0	0	0.999016	0	0.000590435	1	0	0.999803	0.999606	0.000196812	0	0.99941	0.99941	0.998622	0.000196812	0	0	0.999606
	G	0	0	0	0.998622	0	0.000590435	0	0	0	0	0	0.000984058	0.999016	0	0.000196812	0	0.000196812	0.999803	0.99941	0
	T	0.996457	0	1	0.000590435	0.000196812	0.99941	0.999213	0	1	0.000196812	0	0	0.000196812	0.000590435	0	0.000196812	0.999606	0	0	0.000196812
	N	0	0	0	0	0	0	0	0	0	0	0	0	0	0	0	0	0	0	0	0
	-	0.00354261	0	0	0	0	0	0	0	0	0	0	0	0	0	0	0	0	0	0	0
BLABE dSaCas9-site5 Dark Rep. 1	A	0.000118115	0.000118115	0.000196858	0.000708689	0.000354345	0.000118115	0.00023623	0.000275601	0.000196858	0.000196858	0.000551203	0.998898	0.000275601	0.000196858	0.00023623	0.000433088	7.87433e-05	0.000157487	0.000433088	0.000196858
	C	0.000118115	0.999528	7.87433e-05	0.000118115	0.99937	7.87433e-05	0	0.999488	0.000157487	0.999567	0.999094	0.000157487	0.000118115	0.998858	0.999567	0.999252	0.000393716	3.93716e-05	7.87433e-05	0.999173
	G	3.93716e-05	7.87433e-05	0	0.999016	0	0.000196858	0	7.87433e-05	0	0	0	0.000826804	0.999449	0	0	7.87433e-05	3.93716e-05	0.999488	0.999213	0
	T	0.997205	0.000275601	0.999724	0.000157487	0.000275601	0.999606	0.999764	0.000157487	0.999646	0.00023623	0.000354345	0.000118115	0.000157487	0.000944919	0.000196858	0.00023623	0.999488	0.000314973	0.000275601	0.000629946
	N	0	0	0	0	0	0	0	0	0	0	0	0	0	0	0	0	0	0	0	0
	-	0.00251978	0	0	0	0	0	0	0	0	0	0	0	0	0	0	0	0	0	0	0
BLABE dSaCas9-site5 Dark Rep. 2	A	4.95737e-05	0.000421376	0.000198295	0.00054531	0.000520523	0.000148721	0.000148721	0.000173508	9.91473e-05	0.000123934	0.000148721	0.999108	0.000347016	0.000173508	0.000297442	0.000223081	9.91473e-05	9.91473e-05	0.000247868	0.000173508
	C	0	0.999182	0.000247868	0	0.999132	2.47868e-05	7.43605e-05	0.999281	0.000173508	0.999306	0.999083	4.95737e-05	0.000123934	0.998959	0.999207	0.999058	7.43605e-05	9.91473e-05	7.43605e-05	0.999331
	G	0	2.47868e-05	2.47868e-05	0.999331	4.95737e-05	0.000297442	2.47868e-05	2.47868e-05	7.43605e-05	9.91473e-05	4.95737e-05	0.000694031	0.999306	0	0	0.000148721	0.000123934	0.999603	0.999529	7.43605e-05
	T	0.997323	0.000371802	0.999529	0.000123934	0.000297442	0.999529	0.999752	0.000520523	0.999628	0.00047095	0.000694031	0.000123934	0.000198295	0.000842752	0.00047095	0.00054531	0.999678	0.000173508	0.000123934	0.000396589
	N	0	0	0	0	0	0	0	0	0	0	0	0	0	0	0	0	0	0	0	0
	-	0.0026274	0	0	0	0	0	0	0	2.47868e-05	0	2.47868e-05	2.47868e-05	2.47868e-05	2.47868e-05	2.47868e-05	2.47868e-05	2.47868e-05	2.47868e-05	2.47868e-05	2.47868e-05
BLABE dSaCas9-site5 Dark Rep. 3	A	4.496e-05	0.00013488	0.00017984	0.00035968	0.0004496	0	0.00017984	0.0002248	0	0.00017984	0.0002248	0.999371	8.992e-05	4.496e-05	0.00040464	0.00040464	4.496e-05	0.00013488	0.00049456	0.00017984
	C	0.00031472	0.99964	8.992e-05	0	0.999236	0	0.00026976	0.999281	0.00017984	0.999326	0.999326	0.00026976	0.00013488	0.999685	0.999505	0.999416	0	0	0	0.99946
	G	0	8.992e-05	4.496e-05	0.99946	4.496e-05	0.00017984	0	0	8.992e-05	0	4.496e-05	0.00031472	0.999595	0	0	8.992e-05	4.496e-05	0.999595	0.999236	8.992e-05
	T	0.997797	8.992e-05	0.99964	0.00013488	0.0002248	0.999775	0.999505	0.0004496	0.999685	0.0004496	0.00035968	0	0.00013488	0.0002248	4.496e-05	4.496e-05	0.999865	0.0002248	0.0002248	0.0002248
	N	0	0	0	0	0	0	0	0	0	0	0	0	0	0	0	0	0	0	0	0
	-	0.00184336	4.496e-05	4.496e-05	4.496e-05	4.496e-05	4.496e-05	4.496e-05	4.496e-05	4.496e-05	4.496e-05	4.496e-05	4.496e-05	4.496e-05	4.496e-05	4.496e-05	4.496e-05	4.496e-05	4.496e-05	4.496e-05	4.496e-05

## Sheet: HEK gRNA-dependent-CBE
DNA off-target amplicon sequencing data of split-engineered CBE (A3A) in HEK293T
HEK site2-OFF TARGET
	Nucleotide	G	A	A	C	A	C	A	A	T	G	C	A	T	A	G	A	T	T	G	C
CBE-HEK-site2 OT1 Rep. 1	A	0.000989565	0.99946	0.99946	0.00170925	0.99901	0.00143937	0.998471	0.998741	8.99604e-05	0.000269881	0.000809644	0.99946	0	0.99937	0.000269881	0.99955	8.99604e-05	0	0.000269881	0.000449802
	C	0.000539763	8.99604e-05	8.99604e-05	0.917416	0	0.914358	8.99604e-05	8.99604e-05	0.000179921	0.000179921	0.971303	0	0	8.99604e-05	0	0	8.99604e-05	8.99604e-05	8.99604e-05	0.997391
	G	0.997751	8.99604e-05	0	0	0.000269881	0.000629723	0.000539763	0.000359842	8.99604e-05	0.997841	8.99604e-05	0.000269881	8.99604e-05	0.000269881	0.998111	0	0	8.99604e-05	0.998291	0.000179921
	T	0.000449802	8.99604e-05	0.000179921	0.079615	0	0.0827636	0.000179921	0	0.99892	0.00143937	0.0275279	0	0.99964	0	0.00134941	0.000179921	0.99964	0.99964	0.00116949	0.00197913
	N	0	0	0	0	0	0	0	0	0	0	0	0	0	0	0	0	0	0	0	0
	-	0.000269881	0.000269881	0.000269881	0.00125945	0.000719683	0.000809644	0.000719683	0.000809644	0.000719683	0.000269881	0.000269881	0.000269881	0.000269881	0.000269881	0.000269881	0.000269881	0.000179921	0.000179921	0.000179921	0
CBE-HEK-site2 OT1 Rep. 2	A	0.000709083	0.999678	0.999807	0.00141817	0.999807	0.000773545	0.999807	0.999484	0.000193386	0.000644621	0.00103139	0.999742	6.44621e-05	0.999291	0.000128924	0.999549	0	6.44621e-05	0.000128924	0.000451234
	C	0.000193386	0	0	0.917037	0	0.912718	6.44621e-05	0.000257848	0.000193386	0.000128924	0.973119	0	0	0.000257848	0.000128924	6.44621e-05	6.44621e-05	0	0	0.997679
	G	0.998775	0.000257848	6.44621e-05	0	0.000193386	0.000838007	0	6.44621e-05	0	0.99755	6.44621e-05	0	0	0.000193386	0.997486	0	0	0	0.999678	0
	T	0.00032231	6.44621e-05	0.000128924	0.0810933	0	0.0856056	6.44621e-05	0.000128924	0.999549	0.00148263	0.0255914	6.44621e-05	0.999742	6.44621e-05	0.00206279	0.000193386	0.999807	0.999936	0.000193386	0.0018694
	N	0	0	0	0	0	0	0	0	0	0	0	0	0	0	0	0	0	0	0	0
	-	0	0	0	0.000451234	0	6.44621e-05	6.44621e-05	6.44621e-05	6.44621e-05	0.000193386	0.000193386	0.000193386	0.000193386	0.000193386	0.000193386	0.000193386	0.000128924	0	0	0
CBE-HEK-site2 OT1 Rep. 3	A	0.000672359	0.999126	0.999328	0.000941303	0.999395	0.000739595	0.999462	0.999597	0	0.00033618	0.00134472	0.999664	0.000134472	0.999462	6.72359e-05	0.999597	0	0	6.72359e-05	0.000605123
	C	0.000201708	0	0	0.926444	6.72359e-05	0.920393	6.72359e-05	0.000201708	6.72359e-05	0.000134472	0.976198	0	0	0	0	6.72359e-05	6.72359e-05	0	0	0.996907
	G	0.998521	0.00033618	0.000201708	6.72359e-05	0.000134472	0.00127748	0.000201708	0	6.72359e-05	0.997311	0.000201708	0	0.000134472	0.000268944	0.998117	6.72359e-05	0.000134472	6.72359e-05	0.999193	0.00033618
	T	0.000134472	6.72359e-05	6.72359e-05	0.0720769	0	0.0771868	6.72359e-05	0	0.999664	0.00201708	0.0219861	6.72359e-05	0.999529	6.72359e-05	0.00161366	6.72359e-05	0.999597	0.999798	0.000605123	0.00208431
	N	0	0	0	0	0	0	0	0	0	0	0	0	0	0	0	0	0	0	0	0
	-	0.000470652	0.000470652	0.000403416	0.000470652	0.000403416	0.000403416	0.000201708	0.000201708	0.000201708	0.000201708	0.000268944	0.000268944	0.000201708	0.000201708	0.000201708	0.000201708	0.000201708	0.000134472	0.000134472	6.72359e-05
BLCBE-HEK-site2 OT1 Light Rep. 1	A	6.64055e-05	0.999535	0.999535	0.000996082	0.999602	0.000996082	0.999535	0.999336	0.000265622	0.000664055	0.00152733	0.999734	0	0.999734	0	0.999867	0	0	6.64055e-05	0.000398433
	C	0.000398433	6.64055e-05	6.64055e-05	0.998805	0	0.998871	0.000132811	0.000199216	0.000132811	6.64055e-05	0.998074	0	6.64055e-05	0	0	0	0.000132811	0.000132811	6.64055e-05	0.997609
	G	0.99927	0.000132811	0.000265622	6.64055e-05	0.000398433	0	0.000332027	0.000398433	0.000332027	0.997344	0.000265622	0.000132811	0	6.64055e-05	0.997742	0	0.000132811	6.64055e-05	0.999203	0.000132811
	T	0.000265622	0.000265622	0.000132811	0.000132811	0	0.000132811	0	6.64055e-05	0.99927	0.00192576	0.000132811	0.000132811	0.999934	0.000199216	0.00225779	0.000132811	0.999734	0.999801	0.000664055	0.00185935
	N	0	0	0	0	0	0	0	0	0	0	0	0	0	0	0	0	0	0	0	0
	-	0	0	0	0	0	0	0	0	0	0	0	0	0	0	0	0	0	0	0	0
BLCBE-HEK-site2 OT1 Light Rep. 2	A	0	0.999574	0.999681	0.000851336	0.999681	0.000744919	0.999361	0.999361	0.000319251	0.000212834	0.001277	0.999894	0.000319251	0.999894	0	0.999681	0	0	0	0.000851336
	C	0.000106417	0.000106417	0.000106417	0.998936	0	0.998723	0	0.000319251	0	0.000212834	0.997872	0	0	0	0	0.000106417	0.000106417	0.000106417	0	0.997127
	G	0.999894	0.000212834	0.000106417	0.000106417	0.000106417	0	0.000532085	0.000319251	0.000212834	0.998084	0.000212834	0	0	0	0.998936	0.000106417	0.000319251	0	0.999468	0
	T	0	0.000106417	0.000106417	0.000106417	0.000212834	0.000532085	0.000106417	0	0.999468	0.00148984	0.000638502	0.000106417	0.999681	0.000106417	0.00106417	0.000106417	0.999574	0.999894	0.000532085	0.00202192
	N	0	0	0	0	0	0	0	0	0	0	0	0	0	0	0	0	0	0	0	0
	-	0	0	0	0	0	0	0	0	0	0	0	0	0	0	0	0	0	0	0	0
BLCBE-HEK-site2 OT1 Light Rep. 3	A	0.000162443	0.999892	1	0.00151614	0.999838	0.00070392	0.999621	0.999838	5.41477e-05	0.000812216	0.00184102	0.999729	0	0.999783	0	0.999459	5.41477e-05	0	5.41477e-05	0.000487329
	C	0.000379034	0	0	0.998213	0	0.998809	0.000216591	0.000108295	5.41477e-05	0.000216591	0.997563	0	0.000108295	5.41477e-05	5.41477e-05	0.000108295	0	0.000108295	0	0.99778
	G	0.999025	5.41477e-05	0	5.41477e-05	5.41477e-05	0.000108295	0	5.41477e-05	0.000108295	0.996968	0.000216591	0	5.41477e-05	5.41477e-05	0.9987	0.000216591	0.000108295	0	0.999025	5.41477e-05
	T	0.000433182	5.41477e-05	0	0.000216591	0.000108295	0.000379034	0.000162443	0	0.999783	0.00200347	0.000379034	0.000270739	0.999838	0.000108295	0.0012454	0.000216591	0.999838	0.999892	0.000920511	0.00167858
	N	0	0	0	0	0	0	0	0	0	0	0	0	0	0	0	0	0	0	0	0
	-	0	0	0	0	0	0	0	0	0	0	0	0	0	0	0	0	0	0	0	0
BLCBE-HEK-site2 OT1 Dark Rep. 1	A	6.64055e-05	0.999535	0.999535	0.000996082	0.999602	0.000996082	0.999535	0.999336	0.000265622	0.000664055	0.00152733	0.999734	0	0.999734	0	0.999867	0	0	6.64055e-05	0.000398433
	C	0.000398433	6.64055e-05	6.64055e-05	0.998805	0	0.998871	0.000132811	0.000199216	0.000132811	6.64055e-05	0.998074	0	6.64055e-05	0	0	0	0.000132811	0.000132811	6.64055e-05	0.997609
	G	0.99927	0.000132811	0.000265622	6.64055e-05	0.000398433	0	0.000332027	0.000398433	0.000332027	0.997344	0.000265622	0.000132811	0	6.64055e-05	0.997742	0	0.000132811	6.64055e-05	0.999203	0.000132811
	T	0.000265622	0.000265622	0.000132811	0.000132811	0	0.000132811	0	6.64055e-05	0.99927	0.00192576	0.000132811	0.000132811	0.999934	0.000199216	0.00225779	0.000132811	0.999734	0.999801	0.000664055	0.00185935
	N	0	0	0	0	0	0	0	0	0	0	0	0	0	0	0	0	0	0	0	0
	-	0	0	0	0	0	0	0	0	0	0	0	0	0	0	0	0	0	0	0	0
BLCBE-HEK-site2 OT1 Dark Rep. 2	A	0	0.999574	0.999681	0.000851336	0.999681	0.000744919	0.999361	0.999361	0.000319251	0.000212834	0.001277	0.999894	0.000319251	0.999894	0	0.999681	0	0	0	0.000851336
	C	0.000106417	0.000106417	0.000106417	0.998936	0	0.998723	0	0.000319251	0	0.000212834	0.997872	0	0	0	0	0.000106417	0.000106417	0.000106417	0	0.997127
	G	0.999894	0.000212834	0.000106417	0.000106417	0.000106417	0	0.000532085	0.000319251	0.000212834	0.998084	0.000212834	0	0	0	0.998936	0.000106417	0.000319251	0	0.999468	0
	T	0	0.000106417	0.000106417	0.000106417	0.000212834	0.000532085	0.000106417	0	0.999468	0.00148984	0.000638502	0.000106417	0.999681	0.000106417	0.00106417	0.000106417	0.999574	0.999894	0.000532085	0.00202192
	N	0	0	0	0	0	0	0	0	0	0	0	0	0	0	0	0	0	0	0	0
	-	0	0	0	0	0	0	0	0	0	0	0	0	0	0	0	0	0	0	0	0
BLCBE-HEK-site2 OT1 Dark Rep. 3	A	0.000162443	0.999892	1	0.00151614	0.999838	0.00070392	0.999621	0.999838	5.41477e-05	0.000812216	0.00184102	0.999729	0	0.999783	0	0.999459	5.41477e-05	0	5.41477e-05	0.000487329
	C	0.000379034	0	0	0.998213	0	0.998809	0.000216591	0.000108295	5.41477e-05	0.000216591	0.997563	0	0.000108295	5.41477e-05	5.41477e-05	0.000108295	0	0.000108295	0	0.99778
	G	0.999025	5.41477e-05	0	5.41477e-05	5.41477e-05	0.000108295	0	5.41477e-05	0.000108295	0.996968	0.000216591	0	5.41477e-05	5.41477e-05	0.9987	0.000216591	0.000108295	0	0.999025	5.41477e-05
	T	0.000433182	5.41477e-05	0	0.000216591	0.000108295	0.000379034	0.000162443	0	0.999783	0.00200347	0.000379034	0.000270739	0.999838	0.000108295	0.0012454	0.000216591	0.999838	0.999892	0.000920511	0.00167858
	N	0	0	0	0	0	0	0	0	0	0	0	0	0	0	0	0	0	0	0	0
	-	0	0	0	0	0	0	0	0	0	0	0	0	0	0	0	0	0	0	0	0

## Sheet: HEK gRNA-independent-CBE
Cas9-independent off-target DNA editing of split-engineered CBE (A3A) in HEK293T
dSaCas9-site3
	Nucleotide	T	G	T	T	T	A	G	C	A	C	A	T	T	A	C	C	T	G	A	C	A	C
CBE dSaCas9-site3 Rep. 1	A	0	0	0	0	0.000213767	0.999786	0.0183839	0.000213767	1	0.000427533	0.999786	0	0.000213767	1	0.00149637	0.000855066	0	0.0433946	0.999786	0	0.999786	0.00106883
	C	0	0	0	0	0.0006413	0.000213767	0	0.999572	0	0.999145	0.000213767	0	0	0	0.998504	0.999145	0.0006413	0.000427533	0	0.999145	0	0.998931
	G	0	0.998931	0	0.000213767	0	0	0.980761	0	0	0.000427533	0	0.000213767	0	0	0	0	0	0.955109	0.000213767	0	0.000213767	0
	T	1	0.00106883	1	0.999786	0.999145	0	0.000855066	0.000213767	0	0	0	0.999786	0.999786	0	0	0	0.999359	0.00106883	0	0.000855066	0	0
	N	0	0	0	0	0	0	0	0	0	0	0	0	0	0	0	0	0	0	0	0	0	0
	-	0	0	0	0	0	0	0	0	0	0	0	0	0	0	0	0	0	0	0	0	0	0
CBE dSaCas9-site3 Rep. 2	A	0	0.000129735	0	0	0.000129735	0.999481	0.0208874	0.000518941	0.999481	0.000129735	0.999481	0	0	0.99987	0.000648677	0.00116762	0	0.0463155	0.99987	0.000518941	0.999741	0.000259471
	C	0	0	0.000129735	0	0.000129735	0	0.000259471	0.998832	0	0.999481	0	0.000259471	0.000648677	0	0.999351	0.998703	0.000129735	0.000129735	0	0.999222	0	0.999741
	G	0	0.999741	0	0	0	0.000518941	0.978075	0.000129735	0.000259471	0	0.000518941	0	0	0	0	0	0	0.952776	0	0	0.000259471	0
	T	1	0.000129735	0.99987	1	0.999741	0	0.000778412	0.000518941	0.000259471	0.000389206	0	0.999741	0.999351	0.000129735	0	0	0.99987	0.000778412	0.000129735	0.000259471	0	0
	N	0	0	0	0	0	0	0	0	0	0	0	0	0	0	0	0	0	0	0	0	0	0
	-	0	0	0	0	0	0	0	0	0	0	0	0	0	0	0	0.000129735	0	0	0	0	0	0
CBE dSaCas9-site3 Rep. 3	A	0	0	0	0	0	0.999836	0.0243882	0.000574807	0.999918	0.000164231	0.999589	8.21153e-05	8.21153e-05	0.999836	0.0010675	0.000985383	0.000246346	0.0457382	0.999836	0.000328461	0.999589	0.000410576
	C	0	0	0.000164231	8.21153e-05	0	0	0.000246346	0.999015	0	0.999507	0.000164231	0	0	0	0.998768	0.998768	0.000410576	0.000164231	0	0.999589	0.000328461	0.999589
	G	0	0.999179	0	8.21153e-05	0	8.21153e-05	0.974955	0	8.21153e-05	0	0.000164231	0.000164231	0.000164231	8.21153e-05	0	0	0	0.952948	0.000164231	8.21153e-05	0	0
	T	1	0.000821153	0.999836	0.999836	1	8.21153e-05	0.000410576	0.000410576	0	0.000328461	8.21153e-05	0.999754	0.999754	8.21153e-05	0.000164231	0.000246346	0.999343	0.00114961	0	0	8.21153e-05	0
	N	0	0	0	0	0	0	0	0	0	0	0	0	0	0	0	0	0	0	0	0	0	0
	-	0	0	0	0	0	0	0	0	0	0	0	0	0	0	0	0	0	0	0	0	0	0
BLCBE dSaCas9-site3 Light Rep. 1	A	0	0	0.000219154	0	7.30514e-05	0.999854	0.000219154	0.000146103	0.999927	0.000438308	1	0.000219154	7.30514e-05	0.999854	0.000438308	0.000511359	0	0.000657462	0.999781	0.000146103	0.999708	0.000292205
	C	0	0	7.30514e-05	0	0.000146103	0	0	0.999416	0	0.999416	0	7.30514e-05	0.000146103	0	0.999489	0.999489	0.000438308	0.000146103	0	0.999781	7.30514e-05	0.999708
	G	7.30514e-05	0.999635	0	0.000146103	0	7.30514e-05	0.998977	7.30514e-05	7.30514e-05	0	0	0.000146103	7.30514e-05	0	7.30514e-05	0	0	0.998393	7.30514e-05	0	0.000146103	0
	T	0.999927	0.000365257	0.999708	0.999854	0.999781	7.30514e-05	0.000803565	0.000365257	0	0.000146103	0	0.999562	0.999708	0.000146103	0	0	0.999562	0.000803565	0.000146103	7.30514e-05	7.30514e-05	0
	N	0	0	0	0	0	0	0	0	0	0	0	0	0	0	0	0	0	0	0	0	0	0
	-	0	0	0	0	0	0	0	0	0	0	0	0	0	0	0	0	0	0	0	0	0	0
BLCBE dSaCas9-site3 Light Rep. 2	A	0	0.000223514	0	7.45045e-05	0	0.999553	0.000223514	0.000223514	0.999627	0.000298018	0.999776	0	0	0.999925	0.000521532	0.000894055	7.45045e-05	0.00149009	0.999478	0.000372523	0.999851	0.000447027
	C	0.000149009	0	0	7.45045e-05	0.000223514	0.000223514	0	0.999627	0.000149009	0.999404	7.45045e-05	0	0	0	0.999404	0.998957	7.45045e-05	0.000149009	7.45045e-05	0.999329	7.45045e-05	0.999553
	G	0	0.998957	0	0	0	0.000149009	0.998808	0	0.000149009	0.000149009	7.45045e-05	0	7.45045e-05	0	0	0	7.45045e-05	0.997616	0.000372523	0.000149009	7.45045e-05	0
	T	0.999776	0.000745045	0.999925	0.999776	0.999702	0	0.000894055	7.45045e-05	0	7.45045e-05	0	0.999925	0.999776	0	0	7.45045e-05	0.999702	0.000670541	0	7.45045e-05	0	0
	N	0	0	0	0	0	0	0	0	0	0	0	0	0	0	0	0	0	0	0	0	0	0
	-	7.45045e-05	7.45045e-05	7.45045e-05	7.45045e-05	7.45045e-05	7.45045e-05	7.45045e-05	7.45045e-05	7.45045e-05	7.45045e-05	7.45045e-05	7.45045e-05	0.000149009	7.45045e-05	7.45045e-05	7.45045e-05	7.45045e-05	7.45045e-05	7.45045e-05	7.45045e-05	0	0
BLCBE dSaCas9-site3 Light Rep. 3	A	0	0.000330579	0	0	0	0.999669	0	0	0.999669	0	1	0	0	1	0	0.000991736	0	0.00264463	0.998678	0	1	0.000991736
	C	0	0	0	0	0	0	0	1	0	1	0	0.000330579	0	0	1	0.999008	0.000330579	0	0	1	0	0.999008
	G	0	0.999669	0	0	0	0	0.999669	0	0.000330579	0	0	0	0	0	0	0	0	0.996364	0.00132231	0	0	0
	T	1	0	1	1	1	0.000330579	0.000330579	0	0	0	0	0.999669	0.999669	0	0	0	0.999669	0.000991736	0	0	0	0
	N	0	0	0	0	0	0	0	0	0	0	0	0	0	0	0	0	0	0	0	0	0	0
	-	0	0	0	0	0	0	0	0	0	0	0	0	0.000330579	0	0	0	0	0	0	0	0	0
BLCBE dSaCas9-site3 Dark Rep. 1	A	0	0.00080032	0	0	0	1	0.00040016	0	0.9996	0.00040016	1	0.00040016	0	1	0.00080032	0.00040016	0	0	0.9996	0.00120048	1	0.00080032
	C	0.00040016	0	0	0	0	0	0	1	0.00040016	0.9996	0	0	0	0	0.9992	0.9992	0	0	0.00040016	0.9988	0	0.9992
	G	0	0.998399	0	0	0	0	0.9988	0	0	0	0	0	0.00040016	0	0	0	0	0.9992	0	0	0	0
	T	0.9996	0.00080032	1	1	1	0	0.00080032	0	0	0	0	0.9996	0.9996	0	0	0.00040016	1	0.00080032	0	0	0	0
	N	0	0	0	0	0	0	0	0	0	0	0	0	0	0	0	0	0	0	0	0	0	0
	-	0	0	0	0	0	0	0	0	0	0	0	0	0	0	0	0	0	0	0	0	0	0
BLCBE dSaCas9-site3 Dark Rep. 2	A	0	0	0	0	0	1	0.000244379	0	0.999756	0	0.999756	0	0	0.999511	0.000977517	0.000488759	0.000244379	0	0.999756	0.000244379	1	0.000488759
	C	0	0	0.000244379	0	0	0	0	0.999511	0	1	0	0	0	0	0.999022	0.999267	0	0.000244379	0	0.999756	0	0.999267
	G	0.000244379	0.999511	0	0	0.000244379	0	0.998778	0.000244379	0.000244379	0	0	0	0	0.000488759	0	0	0	0.998778	0.000244379	0	0	0.000244379
	T	0.999756	0.000488759	0.999756	1	0.999756	0	0.000977517	0.000244379	0	0	0.000244379	1	1	0	0	0.000244379	0.999756	0.000977517	0	0	0	0
	N	0	0	0	0	0	0	0	0	0	0	0	0	0	0	0	0	0	0	0	0	0	0
	-	0	0	0	0	0	0	0	0	0	0	0	0	0	0	0	0	0	0	0	0	0	0
BLCBE dSaCas9-site3 Dark Rep. 3	A	0	0	0	0.00022941	0	0.999312	0	0.00137646	0.999541	0.000688231	1	0.000458821	0	0.999771	0.000917642	0.00137646	0	0.000458821	0.999312	0.00022941	0.999771	0.000458821
	C	0.00022941	0	0	0.00022941	0	0	0	0.997935	0	0.999312	0	0	0	0	0.999082	0.998624	0.000917642	0	0	0.999771	0.00022941	0.999541
	G	0	0.999082	0	0	0	0.00022941	0.998624	0	0.00022941	0	0	0	0.00022941	0	0	0	0	0.998624	0.000688231	0	0	0
	T	0.999771	0.000917642	1	0.999541	1	0.000458821	0.00137646	0.000688231	0.00022941	0	0	0.999541	0.999771	0.00022941	0	0	0.999082	0.000917642	0	0	0	0
	N	0	0	0	0	0	0	0	0	0	0	0	0	0	0	0	0	0	0	0	0	0	0
	-	0	0	0	0	0	0	0	0	0	0	0	0	0	0	0	0	0	0	0	0	0	0
dSaCas9-site4
	Nucleotide	A	C	C	C	C	A	T	G	C	A	C	C	C	T	C	C	T	C	C	A	C	C
CBE dSaCas9-site4 Rep. 1	A	0.999569	0.00043122	0.000646831	0.000646831	0.000646831	0.999138	0.000646831	0.0463562	0.00043122	1	0.00021561	0.000862441	0.00043122	0.00021561	0.00043122	0.00021561	0.00021561	0	0.000646831	0.999353	0	0
	C	0.00021561	0.999353	0.999138	0.999353	0.999138	0	0	0	0.999138	0	0.998922	0.999138	0.999569	0.00043122	0.999353	0.999569	0.00043122	0.992022	0.993532	0.00043122	1	0.999569
	G	0	0	0	0	0	0.000646831	0	0.952781	0.00021561	0	0	0	0	0	0	0	0	0	0	0.00021561	0	0
	T	0.00021561	0.00021561	0.00021561	0	0.00021561	0.00021561	0.999353	0.000862441	0.00021561	0	0.000862441	0	0	0.999353	0.00021561	0.00021561	0.999353	0.00797758	0.00582147	0	0	0.00043122
	N	0	0	0	0	0	0	0	0	0	0	0	0	0	0	0	0	0	0	0	0	0	0
	-	0	0	0	0	0	0	0	0	0	0	0	0	0	0	0	0	0	0	0	0	0	0
CBE dSaCas9-site4 Rep. 2	A	0.999882	0.00035482	0.00035482	0.000236546	0.00035482	0.999882	0.00035482	0.0426966	0.000473093	0.999882	0.00035482	0.000118273	0.000118273	0.000236546	0.000118273	0.000709639	0	0.000236546	0.000118273	0.999409	0.000118273	0.000236546
	C	0	0.999172	0.999172	0.999645	0.999409	0	0.000118273	0.000118273	0.998936	0	0.999527	0.999527	0.999409	0.000827912	0.999882	0.99929	0.000236546	0.996925	0.998462	0.000118273	0.999645	0.999527
	G	0.000118273	0	0	0	0	0	0	0.956594	0	0.000118273	0.000118273	0	0.000118273	0	0	0	0	0.000118273	0	0.000473093	0.000118273	0
	T	0	0.000473093	0.000473093	0.000118273	0.000118273	0.000118273	0.999527	0.000473093	0.000473093	0	0	0.00035482	0.00035482	0.998936	0	0	0.999763	0.00272028	0.00141928	0	0.000118273	0.000236546
	N	0	0	0	0	0	0	0	0	0	0	0	0	0	0	0	0	0	0	0	0	0	0
	-	0	0	0	0	0.000118273	0	0	0.000118273	0.000118273	0	0	0	0	0	0	0	0	0	0	0	0	0
CBE dSaCas9-site4 Rep. 3	A	0.999803	0.000197068	0.000275895	0.000433549	0.000197068	0.999803	0.000118241	0.0446161	0.000630616	0.999606	0.000354722	0.000472962	0.000315308	0.000433549	0.000157654	0.000157654	0.000354722	0.000394135	0.000354722	0.999251	0.000630616	0.000354722
	C	3.94135e-05	0.999645	0.999645	0.999212	0.999133	0	0.000157654	0.000118241	0.99799	0	0.998975	0.999093	0.999291	0.000472962	0.999212	0.999093	0.000275895	0.994719	0.995743	0.000275895	0.998621	0.998739
	G	7.88271e-05	7.88271e-05	3.94135e-05	3.94135e-05	0	0.000197068	3.94135e-05	0.954793	3.94135e-05	0.000118241	0	3.94135e-05	3.94135e-05	0	0	3.94135e-05	3.94135e-05	0.000315308	0	0.000354722	7.88271e-05	0.000354722
	T	7.88271e-05	7.88271e-05	3.94135e-05	0.000315308	0.000630616	0	0.999606	0.000315308	0.00126123	0.000197068	0.000315308	0.000275895	0.000236481	0.998896	0.000512376	0.000591203	0.999212	0.00449314	0.0037837	3.94135e-05	0.000591203	0.000472962
	N	0	0	0	0	0	0	0	0	0	0	0	0	0	0	0	0	0	0	0	0	0	0
	-	0	0	0	0	3.94135e-05	0	7.88271e-05	0.000157654	7.88271e-05	7.88271e-05	0.000354722	0.000118241	0.000118241	0.000197068	0.000118241	0.000118241	0.000118241	7.88271e-05	0.000118241	7.88271e-05	7.88271e-05	7.88271e-05
BLCBE dSaCas9-site4 Light Rep. 1	A	0.999632	0.00101122	0.000459643	0.000827358	0.000459643	0.999908	0	0.000643501	0.000459643	0.99954	0.000275786	9.19287e-05	9.19287e-05	0.000183857	9.19287e-05	0.000367715	9.19287e-05	0.000275786	9.19287e-05	0.999632	0.000275786	0.000367715
	C	9.19287e-05	0.998437	0.999356	0.999081	0.998989	0	9.19287e-05	0.000275786	0.998621	0	0.998345	0.99954	0.999816	0.000367715	0.999632	0.999448	9.19287e-05	0.99954	0.999724	0.000183857	0.99954	0.999356
	G	0.000183857	9.19287e-05	0.000183857	9.19287e-05	0.000367715	0	0.000275786	0.998713	0	0.000275786	0	0	9.19287e-05	0	0	0	0	0	0	0	0	0
	T	9.19287e-05	0.000459643	0	0	0	9.19287e-05	0.999632	0.000367715	0.000919287	0.000183857	0.00110314	0.000367715	0	0.999448	0.000275786	0.000183857	0.999816	0.000183857	0.000183857	0	0	9.19287e-05
	N	0	0	0	0	0	0	0	0	0	0	0	0	0	0	0	0	0	0	0	0	0	0
	-	0	0	0	0	0.000183857	0	0	0	0	0	0.000275786	0	0	0	0	0	0	0	0	0.000183857	0.000183857	0.000183857
BLCBE dSaCas9-site4 Light Rep. 2	A	1	0.0008626	0.000616143	0.0008626	0.000369686	0.999877	0.000123229	0.0008626	0.000369686	0.999507	0.000616143	0.000739372	0.000246457	0.000616143	0.000369686	0.000492914	0.000246457	0.000616143	0.000246457	0.999137	0.000492914	0.000492914
	C	0	0.998768	0.999261	0.998891	0.998891	0	0.000123229	0.000492914	0.99963	0	0.998275	0.998891	0.999754	0.000123229	0.999137	0.999261	0.000246457	0.999261	0.999261	0.000492914	0.999261	0.999137
	G	0	0.000123229	0	0.000123229	0.000369686	0	0.000369686	0.998152	0	0.000123229	0	0	0	0	0	0	0.000123229	0	0	0	0	0.000123229
	T	0	0.000246457	0.000123229	0.000123229	0	0.000123229	0.999384	0.000492914	0	0.000369686	0.0008626	0.000369686	0	0.999261	0.000492914	0.000246457	0.999384	0.000123229	0.000492914	0.000123229	0	0
	N	0	0	0	0	0	0	0	0	0	0	0	0	0	0	0	0	0	0	0	0	0	0
	-	0	0	0	0	0.000369686	0	0	0	0	0	0.000246457	0	0	0	0	0	0	0	0	0.000246457	0.000246457	0.000246457
BLCBE dSaCas9-site4 Light Rep. 3	A	0.999363	4.24737e-05	8.49473e-05	0.000382263	0.000169895	0.999915	8.49473e-05	0.000509684	8.49473e-05	0.99983	0.000339789	0.000509684	0.000127421	0.000212368	0.000212368	0.000169895	0.000127421	0.000254842	0.000127421	0.999745	0.000254842	0.000254842
	C	0.000212368	0.999618	0.999703	0.99949	0.999745	0	4.24737e-05	4.24737e-05	0.99932	0	0.999363	0.999448	0.99983	0.000339789	0.999703	0.999703	0.000254842	0.99966	0.999575	0.000169895	0.99966	0.999618
	G	0.000382263	0	4.24737e-05	8.49473e-05	4.24737e-05	4.24737e-05	0	0.999023	0	8.49473e-05	4.24737e-05	0	0	0	4.24737e-05	0	4.24737e-05	4.24737e-05	4.24737e-05	0	0	4.24737e-05
	T	4.24737e-05	0.000339789	0.000169895	4.24737e-05	0	4.24737e-05	0.999873	0.000424737	0.000594631	8.49473e-05	0.000254842	4.24737e-05	4.24737e-05	0.999448	4.24737e-05	0.000127421	0.999575	4.24737e-05	0.000254842	8.49473e-05	8.49473e-05	8.49473e-05
	N	0	0	0	0	0	0	0	0	0	0	0	0	0	0	0	0	0	0	0	0	0	0
	-	0	0	0	0	4.24737e-05	0	0	0	0	0	0	0	0	0	0	0	0	0	0	0	0	0
BLCBE dSaCas9-site4 Dark Rep. 1	A	1	0	0.000362253	0.00054338	0.000181127	0.999638	0	0	0.000362253	1	0.000362253	0.00108676	0	0	0.000181127	0.000181127	0	0.000181127	0	1	0.000905633	0.000181127
	C	0	1	0.999638	0.999457	0.999638	0	0	0	0.99837	0	0.999457	0.998913	0.999819	0.00054338	0.999457	0.999638	0	0.999819	1	0	0.999094	0.998732
	G	0	0	0	0	0	0.000181127	0.000181127	1	0	0	0	0	0.000181127	0	0	0	0	0	0	0	0	0.000181127
	T	0	0	0	0	0	0.000181127	0.999819	0	0.00126789	0	0.000181127	0	0	0.999457	0.000362253	0.000181127	1	0	0	0	0	0.000905633
	N	0	0	0	0	0	0	0	0	0	0	0	0	0	0	0	0	0	0	0	0	0	0
	-	0	0	0	0	0.000181127	0	0	0	0	0	0	0	0	0	0	0	0	0	0	0	0	0
BLCBE dSaCas9-site4 Dark Rep. 2	A	0.99968	0.00064082	0.00032041	0.00112144	0	0.99968	0.000160205	0.00032041	0.00128164	0.99984	0	0.00064082	0	0	0.000160205	0.00032041	0.000160205	0.000480615	0.000160205	0.999519	0.000480615	0
	C	0.000160205	0.998879	0.99968	0.998558	1	0.000160205	0	0	0.997757	0	0.99968	0.999199	0.99968	0.000801025	0.99984	0.999359	0.000801025	0.999359	0.99984	0	0.999199	0.99968
	G	0.000160205	0.000160205	0	0.000160205	0	0	0	0.999359	0	0.000160205	0	0	0	0	0	0	0	0	0	0.000160205	0.00032041	0.00032041
	T	0	0.00032041	0	0.000160205	0	0.000160205	0.99984	0.00032041	0.00096123	0	0.00032041	0.000160205	0.00032041	0.999199	0	0.000160205	0.999039	0.000160205	0	0	0	0
	N	0	0	0	0	0	0	0	0	0	0	0	0	0	0	0	0	0	0	0	0	0	0
	-	0	0	0	0	0	0	0	0	0	0	0	0	0	0	0	0.000160205	0	0	0	0.00032041	0	0
BLCBE dSaCas9-site4 Dark Rep. 3	A	0.999734	0.000228371	0.000266433	0.000380619	0.000152248	0.999734	3.80619e-05	0.000304495	0.000380619	0.999657	0.000342557	0.00060899	0.000266433	0.000342557	0.000152248	0.000380619	0.000190309	0.000418681	0.000418681	0.999657	0.000570928	0.000304495
	C	3.80619e-05	0.999467	0.999543	0.999543	0.999772	0.000152248	7.61238e-05	7.61238e-05	0.998972	7.61238e-05	0.999163	0.999277	0.999657	0.000266433	0.999772	0.999505	0.000114186	0.999467	0.999467	3.80619e-05	0.999125	0.999543
	G	0.000114186	7.61238e-05	0	0	3.80619e-05	3.80619e-05	0.000114186	0.999315	3.80619e-05	0.000152248	3.80619e-05	0	0	3.80619e-05	0	0	7.61238e-05	3.80619e-05	7.61238e-05	0.000190309	0.000114186	3.80619e-05
	T	0.000114186	0.000190309	0.000152248	3.80619e-05	0	3.80619e-05	0.999734	0.000304495	0.00060899	0.000114186	0.000380619	0.000114186	7.61238e-05	0.999277	7.61238e-05	0.000114186	0.999619	7.61238e-05	3.80619e-05	7.61238e-05	0.000190309	0.000114186
	N	0	0	0	0	0	0	0	0	0	0	0	0	0	0	0	0	0	0	0	0	0	0
	-	0	3.80619e-05	3.80619e-05	3.80619e-05	3.80619e-05	3.80619e-05	3.80619e-05	0	0	0	7.61238e-05	0	0	7.61238e-05	0	0	0	0	0	3.80619e-05	0	0
dSaCas9-site5
	Nucleotide	T	C	T	G	C	T	T	C	T	C	C	A	G	C	C	C	T	G	G	C
CBE dSaCas9-site5 Rep. 1	A	0	0.00205855	0.000228728	0.00205855	0.00297347	0	0.000228728	0.00114364	0	0.00228728	0.000914913	0.978271	0.00205855	0.000686185	0.000686185	0.00137237	0.000228728	0.00365965	0.000914913	0.000457457
	C	0	0.817017	0.000457457	0.000914913	0.891583	0	0	0.793458	0	0.7914	0.794602	0	0.000228728	0.819076	0.816789	0.810156	0.000228728	0	0	0.971638
	G	0	0.00137237	0	0.981473	0.0016011	0	0	0.0032022	0.000228728	0.0173833	0.000457457	0.000228728	0.975755	0.000914913	0.000228728	0.000914913	0.000457457	0.971866	0.973239	0
	T	0.986276	0.158966	0.98559	0.0016011	0.0885178	0.983532	0.983074	0.178408	0.980101	0.168344	0.177264	0.000457457	0	0.156221	0.158737	0.163541	0.97484	0	0.000457457	0.00182983
	N	0	0	0	0	0	0	0	0	0	0	0	0	0	0	0	0	0	0	0	0
	-	0.0137237	0.0205855	0.0137237	0.0139524	0.0153248	0.0164684	0.0166972	0.0237877	0.0196706	0.0205855	0.0267612	0.021043	0.0219579	0.0231016	0.023559	0.0240165	0.0242452	0.0244739	0.0253888	0.026075
CBE dSaCas9-site5 Rep. 2	A	0.000268763	0.00221729	0.000268763	0.00154539	0.00174696	0.000335954	0.000403145	0.0014782	0.000470335	0.00262044	0.00120943	0.984748	0.00134382	0.000201572	0.00114224	0.00100786	0.000134382	0.00315797	0.00174696	0
	C	0.000201572	0.785527	0.000403145	0.000537526	0.883894	0.000268763	0.000268763	0.762481	0.000537526	0.756769	0.757038	0.000134382	0.000134382	0.790163	0.787341	0.782772	0.000134382	0.000268763	0.000201572	0.980246
	G	0.000134382	0.00275482	6.71908e-05	0.987167	0.00201572	0.000201572	0.000403145	0.00248606	0.000201572	0.016193	0.000470335	0.00087348	0.98374	0.00154539	0.000268763	0.000201572	0.000403145	0.979036	0.980515	0.000268763
	T	0.990056	0.191561	0.990795	0.00241887	0.103339	0.98972	0.988981	0.221662	0.986831	0.210307	0.22267	0.000201572	0.000806289	0.193308	0.195727	0.200228	0.982463	0.00100786	0.000940671	0.00255325
	N	0	0	0	0	0	0	0	0	0	0	0	0	0	0	0	0	0	0	0	0
	-	0.00933951	0.0179399	0.00846604	0.00833165	0.00900356	0.0094739	0.00994423	0.0118928	0.01196	0.0141101	0.0186118	0.0140429	0.0139757	0.014782	0.0155211	0.0157898	0.0168649	0.0165289	0.0165961	0.0169321
CBE dSaCas9-site5 Rep. 3	A	0.000105524	0.00116077	0.000105524	0.000949718	0.00137181	0.000211048	0.000369335	0.001108	0.000422097	0.00226877	0.000527621	0.979212	0.000896956	0.000369335	0.000474859	0.000474859	0.000105524	0.00247982	0.00142458	0.000105524
	C	0.000105524	0.82789	0	0.000422097	0.909249	0.00026381	5.27621e-05	0.812167	0.000685907	0.806943	0.810109	0.000211048	5.27621e-05	0.832217	0.830792	0.82694	5.27621e-05	5.27621e-05	0	0.97478
	G	0.000316573	0.00216325	0.000211048	0.984805	0.00253258	0.000105524	0.000158286	0.001108	5.27621e-05	0.0130322	5.27621e-05	0.000422097	0.978368	0.00174115	0.000316573	0.000527621	5.27621e-05	0.975044	0.975307	0.000105524
	T	0.986651	0.149317	0.987495	0.00147734	0.0726534	0.983644	0.982958	0.166623	0.980847	0.15855	0.165515	0.00026381	0.000474859	0.145412	0.147628	0.150741	0.977523	0.000474859	0.000580383	0.00205772
	N	0	0	0	0	0	0	0	0	0	0	0	0	0	0	0	0	0	0	0	0
	-	0.0128212	0.0194692	0.012188	0.0123463	0.014193	0.0157759	0.0164618	0.0189944	0.0179919	0.0192054	0.0237957	0.0198913	0.0202079	0.0202606	0.0207883	0.0213159	0.0222656	0.021949	0.0226877	0.0229515
BLCBE dSaCas9-site5 Light Rep. 1	A	0.0001213	0.0001213	0.000242601	0.000727802	0.000849102	0.0001213	0.0001213	0.000363901	0.000242601	0.000606502	0.000242601	0.984716	0.000485201	0.0001213	0.000242601	0	0	0.0010917	0.000363901	0.000363901
	C	0	0.976832	0	0	0.987142	0	0.000242601	0.971858	0.000242601	0.96361	0.966521	0	0.0001213	0.978287	0.978045	0.977681	0.000242601	0	0	0.991873
	G	0	0.000606502	0.0001213	0.995027	0	0.000242601	0	0	0	0.00230471	0.0001213	0.00897623	0.992843	0.000242601	0	0	0.0001213	0.991509	0.991994	0
	T	0.99345	0.0178311	0.995512	0.0001213	0.00764192	0.995148	0.995148	0.0223193	0.994178	0.0277778	0.0262009	0.0001213	0.000363901	0.0151625	0.0151625	0.015769	0.992722	0.000363901	0.000242601	0.000242601
	N	0	0	0	0	0	0	0	0	0	0	0	0	0	0	0	0	0	0	0	0
	-	0.00642892	0.00460941	0.00412421	0.00412421	0.00436681	0.00448811	0.00448811	0.00545852	0.00533721	0.00570112	0.00691412	0.00618632	0.00618632	0.00618632	0.00655022	0.00655022	0.00691412	0.00703542	0.00739932	0.00752062
BLCBE dSaCas9-site5 Light Rep. 2	A	0	0.000107863	0.000107863	0.000215726	0.000431453	0.000107863	0	0.000107863	0	0.000215726	0.000431453	0.998166	0.000431453	0	0	0.000215726	0	0	0.00032359	0
	C	0.000107863	0.99698	0.00032359	0	0.998814	0.000107863	0	0.993744	0.000107863	0.980585	0.985331	0.00032359	0	0.99849	0.998706	0.998598	0	0.000107863	0	0.999892
	G	0	0	0.000107863	0.999676	0.000107863	0.00032359	0	0	0	0.00215726	0	0.00140222	0.999137	0	0	0	0.000215726	0.999676	0.999245	0
	T	0.998382	0.00280444	0.999461	0.000107863	0.000647179	0.999461	1	0.0061482	0.999892	0.0170424	0.0142379	0.000107863	0.000431453	0.00151009	0.00129436	0.0011865	0.999784	0.000215726	0.000431453	0.000107863
	N	0	0	0	0	0	0	0	0	0	0	0	0	0	0	0	0	0	0	0	0
	-	0.00151009	0.000107863	0	0	0	0	0	0	0	0	0	0	0	0	0	0	0	0	0	0
BLCBE dSaCas9-site5 Light Rep. 3	A	0	0	0.00021254	0.00021254	0.00063762	0	0	0.00031881	0.00031881	0.00031881	0.00031881	0.999575	0.00053135	0.00031881	0.00031881	0.00021254	0	0.00031881	0	0.00010627
	C	0	0.997662	0.00031881	0	0.998725	0.00042508	0.00021254	0.992136	0	0.981615	0.985335	0.00010627	0.00031881	0.99915	0.999469	0.999256	0.00010627	0	0	0.999681
	G	0.00010627	0.00010627	0	0.999681	0	0	0	0	0.00021254	0.00159405	0	0.00031881	0.998725	0	0	0.00021254	0.00021254	0.999469	0.999894	0
	T	0.996174	0.00223167	0.999469	0.00010627	0.00063762	0.999575	0.999787	0.00754516	0.999469	0.0164718	0.0142402	0	0.00042508	0.00053135	0.00021254	0.00031881	0.999681	0.00021254	0.00010627	0.00021254
	N	0	0	0	0	0	0	0	0	0	0	0	0	0	0	0	0	0	0	0	0
	-	0.00371945	0	0	0	0	0	0	0	0	0	0.00010627	0	0	0	0	0	0	0	0	0
BLCBE dSaCas9-site5 Dark Rep. 1	A	7.5092e-05	0.000150184	0	0.000600736	0.000525644	7.5092e-05	7.5092e-05	0.000150184	7.5092e-05	0.000225276	0.000300368	0.998949	7.5092e-05	0.00037546	0.000225276	0.000300368	0.000150184	0.000225276	0.000450552	0.00037546
	C	0	0.999549	0	0	0.999249	0.000225276	0.000225276	0.998949	7.5092e-05	0.996846	0.998048	0.00037546	7.5092e-05	0.999399	0.999625	0.999625	7.5092e-05	7.5092e-05	0	0.999174
	G	0	7.5092e-05	0	0.999099	0	0	0	7.5092e-05	7.5092e-05	0	7.5092e-05	0.000525644	0.999549	0	7.5092e-05	0	0.000225276	0.9997	0.999249	7.5092e-05
	T	0.996696	0.000225276	1	0.000300368	0.000225276	0.9997	0.9997	0.000826012	0.9997	0.00292859	0.00157693	0.000150184	0.000300368	0.000225276	7.5092e-05	7.5092e-05	0.999549	0	0.000300368	0.00037546
	N	0	0	0	0	0	0	0	0	0	0	0	0	0	0	0	0	0	0	0	0
	-	0.00322896	0	0	0	0	0	0	0	7.5092e-05	0	0	0	0	0	0	0	0	0	0	0
BLCBE dSaCas9-site5 Dark Rep. 2	A	0	0.000187899	9.39496e-05	0.000375799	0.000657648	9.39496e-05	0.000375799	9.39496e-05	9.39496e-05	9.39496e-05	0.000187899	0.999342	0	0.000281849	9.39496e-05	0.000375799	0	9.39496e-05	0.000187899	0.000187899
	C	0.000187899	0.998967	9.39496e-05	0	0.998967	0.000469748	9.39496e-05	0.999154	0.000187899	0.997933	0.998215	9.39496e-05	9.39496e-05	0.999154	0.999624	0.999248	0.000187899	0	0	0.999248
	G	0	0	0	0.999248	0	0.000187899	0	0	9.39496e-05	0	0.000187899	0.000469748	0.99953	0	0	9.39496e-05	9.39496e-05	0.99953	0.999248	0.000187899
	T	0.996524	0.000845547	0.999812	0.000375799	0.000375799	0.999248	0.99953	0.000751597	0.999624	0.00197294	0.00140924	9.39496e-05	0.000375799	0.000563698	0.000281849	0.000281849	0.999718	0.000375799	0.000563698	0.000375799
	N	0	0	0	0	0	0	0	0	0	0	0	0	0	0	0	0	0	0	0	0
	-	0.00328824	0	0	0	0	0	0	0	0	0	0	0	0	0	0	0	0	0	0	0
BLCBE dSaCas9-site5 Dark Rep. 3	A	0	0.000192363	9.61816e-05	0.000192363	0.000721362	4.80908e-05	9.61816e-05	0.000240454	0.000240454	0.000192363	0.000336636	0.999038	0.000432817	0.000336636	4.80908e-05	0.000673271	4.80908e-05	0	0.000336636	0
	C	0	0.999327	4.80908e-05	4.80908e-05	0.999134	0	4.80908e-05	0.99899	0.000240454	0.997451	0.998317	0.000192363	4.80908e-05	0.998846	0.999519	0.998894	9.61816e-05	4.80908e-05	0	0.999327
	G	0	4.80908e-05	0	0.999567	4.80908e-05	9.61816e-05	0	0	4.80908e-05	4.80908e-05	4.80908e-05	0.00057709	0.999231	0	0	4.80908e-05	0.000144272	0.999615	0.999471	4.80908e-05
	T	0.997499	0.000432817	0.999856	0.000192363	9.61816e-05	0.999856	0.999808	0.000769453	0.999471	0.00230836	0.00125036	0.000144272	0.000240454	0.000769453	0.000384726	0.000288545	0.999711	0.000336636	0.000192363	0.00062518
	N	0	0	0	0	0	0	0	0	0	0	0	0	0	0	0	0	0	0	0	0
	-	0.00250072	0	0	0	0	0	4.80908e-05	0	0	0	4.80908e-05	4.80908e-05	4.80908e-05	4.80908e-05	4.80908e-05	9.61816e-05	0	0	0	0
